# Supplementary material for: n-Undeca­nyl 2-(4-chloro­anilino)-4,4-dimethyl-6-oxocyclo­hex-1-ene­carbo­dithio­ate
Source: Acta Crystallogr Sect E Struct Rep Online. 2009 Feb 25;65(Pt 3):o599. doi: 10.1107/S1600536809006163 (PMC2968480; doi:10.1107/S1600536809006163)
Supplement: Supplementary file 2 [file e-65-0o599-Isup2.hkl]

# 
# h,k,l, Fc-squared, Fo-squared, sigma(Fo-squared) and status flag 
# 
data_I
_shelx_title '  P-1' 
_shelx_refln_list_code          4 
_shelx_F_calc_maximum      172.01 
_exptl_crystal_F_000       516.00 
_reflns_d_resolution_high  0.7697 
 
loop_ 
 _symmetry_equiv_pos_as_xyz 
 'x, y, z' 
 '-x, -y, -z' 
 
_cell_length_a     7.9865 
_cell_length_b    11.8015 
_cell_length_c    14.9676 
_cell_angle_alpha  97.522 
_cell_angle_beta   94.004 
_cell_angle_gamma 106.134 
 
_shelx_F_squared_multiplier     1.000 
 
loop_ 
 _refln_index_h 
 _refln_index_k 
 _refln_index_l 
 _refln_F_squared_calc 
 _refln_F_squared_meas 
 _refln_F_squared_sigma 
 _refln_observed_status 
   1   0   0     3536.42     3736.94     75.02 o 
   2   0   0     1319.64     1397.04     34.69 o 
   3   0   0       31.35       26.67      6.69 o 
   4   0   0      645.03      612.75     24.79 o 
   5   0   0     2056.21     1995.64     56.96 o 
   6   0   0      269.37      273.56     22.05 o 
   7   0   0       93.35       82.20     16.89 o 
   8   0   0       10.84       -5.32     11.88 o 
   9   0   0      138.56      172.81     25.56 o 
 -10   1   0       14.65       18.85     17.28 o 
  -9   1   0      143.04      194.04     26.49 o 
  -8   1   0      350.02      425.06     31.67 o 
  -7   1   0        2.96       -3.37      9.93 o 
  -6   1   0       32.41       35.15     11.65 o 
  -5   1   0       76.27       81.24     12.08 o 
  -4   1   0     3574.98     3482.98     81.55 o 
  -3   1   0      351.13      315.75      9.29 o 
  -2   1   0     1999.54     2164.77     48.54 o 
  -1   1   0      201.87      186.40      5.74 o 
   1   1   0      151.97       65.52      6.36 o 
   2   1   0     1703.48     1746.09     42.08 o 
   3   1   0      711.60      778.05     56.77 o 
   4   1   0      101.82       94.78     11.51 o 
   5   1   0      475.42      486.24     25.12 o 
   6   1   0       22.10       26.90     12.19 o 
   7   1   0       45.54       35.58     13.85 o 
   8   1   0       57.30       29.36     14.44 o 
   9   1   0      125.20      117.39     22.78 o 
 -10   2   0      139.89      147.11     25.69 o 
  -9   2   0        4.15       24.43     16.02 o 
  -8   2   0        0.24      -11.90     11.96 o 
  -7   2   0      341.11      380.12     26.55 o 
  -6   2   0      190.04      175.32     17.81 o 
  -5   2   0      114.60      117.88      8.94 o 
  -4   2   0     2043.45     2018.28     52.66 o 
  -3   2   0       12.85       19.08      6.28 o 
  -2   2   0    10210.35    10142.69    161.42 o 
  -1   2   0    10989.40    10870.33    170.37 o 
   0   2   0      678.74      669.60     17.68 o 
   1   2   0    23183.21    24440.77    466.75 o 
   2   2   0       25.04       18.59      7.32 o 
   3   2   0      391.21      413.68     26.61 o 
   4   2   0      765.53      790.18     19.71 o 
   5   2   0        5.32      -10.29      6.86 o 
   6   2   0       21.94       -6.22      9.53 o 
   7   2   0      287.90      289.79     38.27 o 
   8   2   0      105.80      114.78     20.75 o 
   9   2   0        2.60       -4.18     14.14 o 
 -10   3   0       94.35      109.92     23.23 o 
  -9   3   0       18.55       11.65     14.25 o 
  -8   3   0      197.81      187.29     22.66 o 
  -7   3   0       42.72       36.59     12.92 o 
  -6   3   0     1478.26     1457.83     79.64 o 
  -5   3   0      192.49      181.26     22.79 o 
  -4   3   0       68.62       83.20     10.19 o 
  -3   3   0     1000.50     1097.28     25.23 o 
  -2   3   0      123.57      136.92      7.95 o 
  -1   3   0      313.21      472.89     11.74 o 
   0   3   0     2366.14     2389.09     35.79 o 
   1   3   0     2923.44     3087.86     73.12 o 
   2   3   0      751.30      750.18     24.65 o 
   3   3   0        5.23       -6.80      6.24 o 
   4   3   0       58.71       59.48     11.26 o 
   5   3   0       41.97       44.53     12.43 o 
   6   3   0       38.55       26.79     19.91 o 
   7   3   0        0.20        3.60     11.69 o 
   8   3   0        3.22       -8.77     11.63 o 
   9   3   0       32.35       39.74     21.13 o 
 -10   4   0       65.36       30.06     17.56 o 
  -9   4   0      132.87      156.18     36.52 o 
  -8   4   0       65.63       54.66     15.57 o 
  -7   4   0       49.94       36.57     25.75 o 
  -6   4   0       73.21       93.49     17.29 o 
  -5   4   0      189.19      208.51     31.46 o 
  -4   4   0        2.08       -4.76      4.92 o 
  -2   4   0       99.41      110.47      6.94 o 
  -1   4   0     2821.21     2904.99     92.07 o 
   0   4   0     3653.02     3973.89     58.15 o 
   1   4   0     1151.70     1251.52     26.44 o 
   2   4   0      112.89      150.64     19.45 o 
   3   4   0      146.56      130.59     34.41 o 
   4   4   0        1.33        9.85      9.45 o 
   5   4   0      300.43      275.43     21.60 o 
   6   4   0      358.21      382.74     27.09 o 
   7   4   0       50.81       84.64     18.10 o 
   8   4   0      218.22      225.86     27.52 o 
 -10   5   0      160.43      155.34     26.02 o 
  -9   5   0      117.75      100.62     20.29 o 
  -8   5   0       17.51       19.18     12.53 o 
  -7   5   0        8.13        1.17     10.03 o 
  -6   5   0        4.67        0.72      8.54 o 
  -5   5   0      388.58      432.81     21.59 o 
  -4   5   0      120.29      151.84     12.24 o 
  -3   5   0     1444.91     1403.73     31.40 o 
  -2   5   0     2417.87     2476.31     46.47 o 
  -1   5   0       58.15       52.70      8.27 o 
   1   5   0      559.58      574.59     16.48 o 
   2   5   0     4724.13     5017.61    113.60 o 
   3   5   0      288.46      260.27     14.51 o 
   4   5   0      579.80      555.80     39.18 o 
   5   5   0      127.35      115.57     16.91 o 
   6   5   0      113.52      105.63     18.15 o 
   7   5   0       76.35       69.79     42.75 o 
   8   5   0       21.10        2.48     17.57 o 
 -10   6   0       46.03       35.76     18.50 o 
  -9   6   0       12.80       -0.45     13.37 o 
  -8   6   0        0.98       -0.87     11.42 o 
  -7   6   0      414.29      426.97     26.10 o 
  -6   6   0      637.67      702.18     30.43 o 
  -5   6   0       27.82       38.52      9.69 o 
  -4   6   0       54.31       51.98     11.09 o 
  -3   6   0       90.68       80.22      7.93 o 
  -2   6   0     1193.00     1852.62     40.45 o 
  -1   6   0      155.99      226.16     15.52 o 
   0   6   0     1211.60     1415.86     30.74 o 
   1   6   0      363.81      425.52     14.70 o 
   2   6   0       31.18       24.38      7.00 o 
   3   6   0      101.99      105.53     11.08 o 
   4   6   0      161.73      154.81     20.52 o 
   5   6   0       60.95       37.39      9.71 o 
   6   6   0      141.00      136.91     17.23 o 
   7   6   0        1.37       -8.18     10.51 o 
 -10   7   0        2.89       17.38     16.93 o 
  -9   7   0       73.87       33.96     16.47 o 
  -8   7   0       58.02       62.54     14.87 o 
  -7   7   0       76.00       74.94     14.64 o 
  -6   7   0       27.66       29.39      9.43 o 
  -5   7   0       60.67       38.49      8.88 o 
  -4   7   0       24.11       29.55      7.12 o 
  -3   7   0     2052.15     2096.00     43.73 o 
  -2   7   0     2184.77     2706.57    112.68 o 
  -1   7   0       79.30      105.56     12.67 o 
   0   7   0      584.63      575.43     17.65 o 
   2   7   0     2289.06     2251.07     48.14 o 
   3   7   0     1298.26     1313.02     35.54 o 
   4   7   0      190.61      204.07     16.20 o 
   5   7   0      128.69      153.33     16.58 o 
   6   7   0      202.74      265.91     43.48 o 
   7   7   0       42.12       58.24     15.17 o 
 -10   8   0        5.86       30.78     23.46 o 
  -9   8   0       79.91       77.06     24.98 o 
  -8   8   0      269.06      268.93     25.04 o 
  -7   8   0       87.26       85.58     15.75 o 
  -6   8   0      327.72      416.37     40.07 o 
  -5   8   0       12.66       -0.37      6.46 o 
  -4   8   0      462.10      455.06     18.20 o 
  -3   8   0       31.81       40.63      6.65 o 
  -2   8   0       43.66       32.77     16.52 o 
  -1   8   0      553.87      623.94     28.22 o 
   0   8   0      388.31      380.83     15.36 o 
   2   8   0      101.97       94.34     10.54 o 
   3   8   0       98.43      112.88     16.96 o 
   4   8   0        0.20       -4.13      8.84 o 
   5   8   0       21.41       18.42     11.12 o 
   6   8   0        4.23      -14.69     10.94 o 
  -9   9   0        0.23       -9.39     18.22 o 
  -8   9   0       59.54       52.70     23.65 o 
  -7   9   0       19.80       -9.64     15.48 o 
  -6   9   0       51.91       74.31     35.77 o 
  -5   9   0       33.36       20.29     13.11 o 
  -4   9   0        0.39       -9.38      8.85 o 
  -3   9   0      436.43      574.91     28.87 o 
  -2   9   0      139.43      123.43     16.27 o 
  -1   9   0       91.95      117.25     16.40 o 
   0   9   0      206.23      243.85     46.50 o 
   1   9   0      425.09      500.81     41.90 o 
   2   9   0       87.75       71.07     23.46 o 
   3   9   0       57.29       12.87     19.30 o 
   4   9   0      169.95      209.51     35.88 o 
   5   9   0      185.45      210.01     39.83 o 
   6   9   0      118.51      171.17     40.69 o 
  -9  10   0       43.00       35.63     23.96 o 
  -8  10   0      243.39      235.57     40.45 o 
  -7  10   0      111.16      153.99     21.53 o 
  -6  10   0        7.70       31.92     13.48 o 
  -5  10   0        6.01        4.29     10.20 o 
  -4  10   0      533.58      519.06     30.85 o 
  -2  10   0        2.59       19.67     11.06 o 
  -1  10   0      343.74      355.70     25.90 o 
   0  10   0      388.62      391.49     29.30 o 
   1  10   0      142.20      146.53     27.88 o 
   2  10   0       78.30       73.57     24.58 o 
   3  10   0       41.74       60.14     23.90 o 
   4  10   0      270.69      308.28     43.96 o 
   5  10   0      121.38       44.61     28.84 o 
  -9  11   0        9.15        5.19     20.10 o 
  -8  11   0       93.93       70.24     28.96 o 
  -6  11   0        0.12       -5.22     11.49 o 
  -5  11   0      153.02      149.57     20.22 o 
  -4  11   0        0.20      -10.64      9.32 o 
  -3  11   0       59.38       74.64     16.09 o 
  -2  11   0      257.19      274.23     24.60 o 
  -1  11   0        2.26      -11.91     10.21 o 
   0  11   0        4.61       32.99     35.29 o 
   1  11   0        0.07       33.07     20.90 o 
   2  11   0       27.57       77.96     25.87 o 
   3  11   0       19.50        1.88     19.94 o 
   4  11   0       24.88       22.57     26.30 o 
  -8  12   0       11.66       12.08     15.89 o 
  -7  12   0       29.48       25.30     14.56 o 
  -6  12   0        0.01       -5.25     10.82 o 
  -5  12   0       20.30       26.88     13.95 o 
  -4  12   0        3.58       18.13     12.63 o 
  -3  12   0       96.76       67.30     16.25 o 
  -2  12   0       38.05       33.15     14.34 o 
  -1  12   0       47.27       55.32     15.61 o 
   0  12   0      339.98      397.32     43.75 o 
   1  12   0      140.65      157.06     32.73 o 
   2  12   0        0.18      -13.25     18.52 o 
   3  12   0       61.85      121.43     33.93 o 
  -7  13   0        1.59       -0.82     13.83 o 
  -6  13   0      117.79       93.60     19.98 o 
  -5  13   0      165.97      141.28     22.59 o 
  -4  13   0      225.26      305.41     42.36 o 
  -3  13   0       78.47       70.18     17.10 o 
  -2  13   0        6.75       17.15     23.03 o 
  -1  13   0       44.77       75.18     23.67 o 
   0  13   0       96.78      119.61     29.48 o 
   1  13   0        9.72      -17.07     17.38 o 
   2  13   0       81.94      134.67     35.44 o 
  -6  14   0        0.39       16.17     15.88 o 
  -5  14   0       10.46       19.80     19.05 o 
  -4  14   0      110.53      128.06     26.18 o 
  -3  14   0       10.12       -6.24     13.56 o 
  -2  14   0      154.46      158.78     24.35 o 
  -1  14   0      124.07      184.00     29.32 o 
   0  14   0       83.45       80.24     27.05 o 
   1  14   0       72.82       98.21     31.71 o 
  -4  15   0      156.32      119.08     23.24 o 
  -3  15   0       19.52       29.67     25.26 o 
  -2  15   0      496.55      449.21     37.29 o 
   1 -15   1        5.51       28.74     26.61 o 
   2 -15   1      221.65      193.15     27.79 o 
   3 -15   1       49.42       56.07     22.40 o 
   4 -15   1      175.82      166.31     26.40 o 
  -1 -14   1       75.36       44.52     27.17 o 
   0 -14   1       10.26      -25.44     17.88 o 
   1 -14   1      101.89       70.58     29.42 o 
   2 -14   1       98.79      116.30     21.77 o 
   3 -14   1       15.24        9.47     13.87 o 
   4 -14   1       29.01       31.75     15.35 o 
   5 -14   1       88.01       82.10     19.62 o 
   6 -14   1        5.50       -9.59     14.27 o 
  -2 -13   1       22.95        0.06     22.11 o 
  -1 -13   1       74.71       74.16     27.66 o 
   0 -13   1        9.54       20.62     20.41 o 
   1 -13   1       33.77       42.56     16.47 o 
   2 -13   1      109.20      132.55     20.70 o 
   3 -13   1       70.93       83.98     18.29 o 
   4 -13   1      185.35      233.31     54.76 o 
   5 -13   1        3.54        1.16     12.43 o 
   6 -13   1       50.55       56.66     17.02 o 
   7 -13   1        0.01        8.93     14.73 o 
  -3 -12   1      201.12      192.78     37.98 o 
  -2 -12   1       56.63       72.92     27.51 o 
  -1 -12   1      118.04      129.05     31.43 o 
   0 -12   1      228.72      227.88     35.20 o 
   1 -12   1      170.13      179.64     22.74 o 
   2 -12   1      100.88      107.12     18.81 o 
   3 -12   1       20.31       12.03     11.76 o 
   4 -12   1        8.97        0.85     10.87 o 
   5 -12   1        3.01       -4.30      9.86 o 
   6 -12   1      116.47      120.97     20.13 o 
   7 -12   1       23.64        5.95     12.94 o 
   8 -12   1        9.83       19.76     20.87 o 
  -4 -11   1      130.10      188.70     38.65 o 
  -3 -11   1       31.67       25.72     23.53 o 
  -2 -11   1       11.98       56.22     23.93 o 
  -1 -11   1        1.39        4.88     19.67 o 
   0 -11   1       59.44      108.68     18.80 o 
   1 -11   1       25.31        6.87     11.04 o 
   2 -11   1       52.72       67.73     15.99 o 
   3 -11   1      136.15      133.98     37.57 o 
   4 -11   1      129.77      169.41     20.46 o 
   5 -11   1      240.28      249.14     23.77 o 
   6 -11   1       41.59       61.49     16.15 o 
   7 -11   1        7.64       21.05     13.18 o 
   8 -11   1       40.24       44.00     23.31 o 
   9 -11   1       19.17       19.94     21.43 o 
  -5 -10   1      120.70      152.12     37.94 o 
  -4 -10   1      194.37      271.04     41.71 o 
  -3 -10   1       52.79       34.73     23.80 o 
  -2 -10   1       13.15       14.51     20.22 o 
  -1 -10   1       41.31       19.48     18.03 o 
   0 -10   1      182.29      193.52     20.49 o 
   1 -10   1      267.84      299.03     23.51 o 
   2 -10   1      243.79      219.29     20.45 o 
   3 -10   1      525.95      514.66     28.79 o 
   4 -10   1     1094.88     1118.73     43.65 o 
   5 -10   1       14.08       -1.34     10.05 o 
   6 -10   1        5.48        8.33     10.54 o 
   7 -10   1       60.43       59.57     15.89 o 
   8 -10   1      226.31      280.49     40.97 o 
   9 -10   1       85.09      107.13     30.94 o 
  -6  -9   1       10.77       58.48     31.71 o 
  -5  -9   1      324.73      230.63     40.63 o 
  -4  -9   1      331.05      402.72     44.55 o 
  -3  -9   1      226.03      205.28     32.73 o 
  -2  -9   1       32.50       18.52     17.01 o 
  -1  -9   1      273.09      303.83     33.38 o 
   0  -9   1      732.66      676.78     31.40 o 
   1  -9   1      124.39      124.64     16.31 o 
   2  -9   1        0.11      -10.89      9.68 o 
   3  -9   1        5.35       10.65      9.93 o 
   4  -9   1      308.66      293.15     22.32 o 
   5  -9   1        9.08        6.32     10.20 o 
   6  -9   1       24.46       33.70     12.61 o 
   7  -9   1        2.21        8.46     16.09 o 
   8  -9   1        3.97       15.65     18.65 o 
   9  -9   1        1.71       27.91     22.75 o 
  -6  -8   1        3.76       -3.29     11.50 o 
  -5  -8   1        9.24        5.51     10.33 o 
  -4  -8   1        0.06       -1.51     11.96 o 
  -3  -8   1      137.04      135.26     14.53 o 
  -2  -8   1      111.51      107.35     11.23 o 
  -1  -8   1      195.30      213.19     15.49 o 
   0  -8   1      691.77      716.42     30.04 o 
   1  -8   1       14.55       11.26     14.11 o 
   2  -8   1        8.39        5.99      5.42 o 
   3  -8   1       30.08       28.61     10.72 o 
   4  -8   1      271.49      295.31     22.14 o 
   5  -8   1      166.76      185.77     14.07 o 
   6  -8   1       14.27       31.48     11.03 o 
   7  -8   1       90.29      102.40     18.83 o 
   8  -8   1      286.76      242.79     32.66 o 
   9  -8   1       52.88       58.97     24.27 o 
  -7  -7   1       34.07       19.09     14.95 o 
  -6  -7   1       47.19       17.05     10.77 o 
  -5  -7   1      110.47       92.02     14.00 o 
  -4  -7   1      259.54      234.29     17.21 o 
  -3  -7   1      682.30      681.27     24.98 o 
  -2  -7   1     1680.19     1661.49     38.86 o 
  -1  -7   1     1549.95     1576.42     35.12 o 
   0  -7   1      360.81      372.71     14.43 o 
   1  -7   1        8.29        5.92      7.40 o 
   2  -7   1      186.96      232.35     17.39 o 
   3  -7   1      855.04      979.94     25.85 o 
   4  -7   1     1222.12     1188.96     31.08 o 
   5  -7   1       21.83       11.97      7.53 o 
   6  -7   1      143.45      114.27     21.27 o 
   7  -7   1        1.08       -5.34     13.65 o 
   8  -7   1        2.14        6.48     16.27 o 
   9  -7   1       41.53       16.24     20.19 o 
  10  -7   1       21.48       25.84     24.70 o 
  -7  -6   1        0.01       12.72     14.45 o 
  -6  -6   1      141.33      130.59     29.21 o 
  -5  -6   1       22.97       22.51      8.93 o 
  -4  -6   1        7.21       13.53      8.37 o 
  -3  -6   1      115.22      113.63     11.46 o 
  -2  -6   1      134.23      131.14     13.87 o 
  -1  -6   1        0.17       -2.44      4.79 o 
   0  -6   1       17.38        8.64      5.31 o 
   1  -6   1       24.46       21.36      8.95 o 
   2  -6   1       83.66       81.20      7.43 o 
   3  -6   1      620.91      601.68     18.68 o 
   4  -6   1      229.49      232.03     13.07 o 
   5  -6   1       48.67       43.83     11.99 o 
   6  -6   1      426.07      394.71     18.03 o 
   7  -6   1       50.72       32.60     19.50 o 
   8  -6   1       27.68       20.42     13.30 o 
   9  -6   1       10.35        9.33     14.53 o 
  10  -6   1       39.52       20.17     17.29 o 
  -8  -5   1       28.97       22.74     26.58 o 
  -7  -5   1        4.92       17.04     12.34 o 
  -6  -5   1      111.71      122.32     20.90 o 
  -5  -5   1       29.87       41.86     12.62 o 
  -4  -5   1       10.45        5.35      5.67 o 
  -3  -5   1       25.27       29.69      7.95 o 
  -2  -5   1      251.39      286.46     13.45 o 
  -1  -5   1      694.45      730.52     20.58 o 
   0  -5   1     3595.28     3762.84     83.31 o 
   1  -5   1      559.97      534.29     19.90 o 
   2  -5   1     1021.88      969.32     22.86 o 
   3  -5   1       22.14       26.62     12.03 o 
   4  -5   1        0.07       -8.23      5.49 o 
   5  -5   1        1.27        2.09      8.01 o 
   6  -5   1       98.82       84.78      9.81 o 
   7  -5   1      406.62      412.58     42.85 o 
   8  -5   1       78.23       72.60     17.39 o 
   9  -5   1       15.82       14.43     14.70 o 
  10  -5   1       70.37       64.41     30.27 o 
  -8  -4   1        0.13       -5.76     12.94 o 
  -7  -4   1      159.40      163.66     21.53 o 
  -6  -4   1      334.20      286.98     48.47 o 
  -5  -4   1      117.11      121.88     16.23 o 
  -4  -4   1       43.06       46.62     13.83 o 
  -2  -4   1     1472.23     1383.54     31.15 o 
  -1  -4   1        0.62        3.68      6.14 o 
   0  -4   1      855.23      897.07     43.10 o 
   1  -4   1      108.31      120.28      9.34 o 
   2  -4   1        3.18        8.84      4.08 o 
   3  -4   1      527.23      546.55     42.48 o 
   4  -4   1       60.97       76.14     10.25 o 
   5  -4   1      250.71      253.15     12.87 o 
   6  -4   1       65.86       66.31     13.50 o 
   7  -4   1      188.98      189.33     21.23 o 
   8  -4   1       20.83       35.66     14.06 o 
   9  -4   1        2.22       -2.62     18.99 o 
  10  -4   1       48.56       23.13     43.89 o 
  -9  -3   1       42.31       47.48     19.64 o 
  -8  -3   1        2.54       -5.36     13.18 o 
  -7  -3   1       13.23       -3.49     21.66 o 
  -6  -3   1       65.00       76.49     15.62 o 
  -5  -3   1       32.15       24.11     11.20 o 
  -4  -3   1       75.14       78.19      7.46 o 
  -3  -3   1        5.99       -7.18      6.87 o 
  -2  -3   1       80.31       78.45     11.67 o 
  -1  -3   1     1113.51     1158.38     24.17 o 
   0  -3   1     1037.96      940.48    152.35 o 
   1  -3   1      167.46      151.65     12.57 o 
   2  -3   1      457.18      418.76     15.31 o 
   3  -3   1      536.29      613.34     17.62 o 
   4  -3   1       49.58       53.50      6.31 o 
   5  -3   1     1490.90     1558.91     56.16 o 
   6  -3   1      349.87      331.71     25.56 o 
   7  -3   1       11.72       -1.31     11.22 o 
   8  -3   1        1.17       -8.66     11.73 o 
   9  -3   1      105.84      104.99     20.42 o 
  10  -3   1       79.42       47.99     19.88 o 
  -9  -2   1       22.44       17.45     15.92 o 
  -8  -2   1      107.00       86.89     18.17 o 
  -7  -2   1      117.28      138.38     19.65 o 
  -6  -2   1      411.84      432.13     27.30 o 
  -5  -2   1        4.29        4.89      8.78 o 
  -4  -2   1     1092.50     1103.67     29.44 o 
  -3  -2   1     1848.60     1983.87     41.35 o 
  -2  -2   1     2964.25     3048.58     67.81 o 
   0  -2   1     1358.11     1397.31     43.25 o 
   2  -2   1     4650.02     4969.20     82.63 o 
   3  -2   1       31.04       38.00      4.98 o 
   4  -2   1      270.11      257.45     12.90 o 
   5  -2   1       49.35       41.19      6.68 o 
   6  -2   1      397.86      372.69     26.40 o 
   7  -2   1      266.35      293.16     47.64 o 
   8  -2   1        0.01       -2.13     11.07 o 
   9  -2   1       33.94       12.09     20.65 o 
  10  -2   1        2.25        5.23     18.76 o 
  -9  -1   1      192.02      231.23     28.78 o 
  -8  -1   1      262.23      264.46     41.26 o 
  -7  -1   1      230.15      228.21     22.81 o 
  -6  -1   1        0.01      -11.75      7.84 o 
  -5  -1   1        6.98        6.42      8.16 o 
  -4  -1   1       14.91        7.87      7.33 o 
  -3  -1   1      241.77      281.99     10.25 o 
  -2  -1   1       32.55       32.23      6.61 o 
  -1  -1   1      243.48      225.42      6.72 o 
   0  -1   1        8.07        5.61      1.57 o 
   1  -1   1      458.01      446.38     10.22 o 
   2  -1   1    10297.75    10201.97    161.19 o 
   3  -1   1     1051.52     1031.40     21.85 o 
   4  -1   1        0.03       -2.98      6.13 o 
   5  -1   1      124.27      106.33     15.64 o 
   6  -1   1      831.40      780.39     34.65 o 
   7  -1   1        1.56      -12.53     13.08 o 
   8  -1   1       35.72       34.70     14.83 o 
   9  -1   1       32.38       46.46     17.14 o 
  10  -1   1      184.12      185.68     29.45 o 
  -9   0   1       25.92       11.91     16.90 o 
  -8   0   1       36.12       29.79     14.62 o 
  -7   0   1      154.82      175.95     20.61 o 
  -6   0   1      208.63      196.18     38.07 o 
  -5   0   1      347.34      372.32     33.56 o 
  -4   0   1      721.61      668.65     45.11 o 
  -3   0   1      352.59      323.41     15.79 o 
  -2   0   1     1793.88     1766.55     23.75 o 
  -1   0   1     1122.88     1130.59     15.54 o 
   0   0   1     3024.29       -0.64      0.43 o 
   1   0   1     4042.58     4063.94     68.28 o 
   2   0   1    29587.86    29755.81    402.95 o 
   3   0   1     1529.55     1488.79     40.26 o 
   4   0   1      664.19      652.27     26.21 o 
   5   0   1      136.96      114.35     19.87 o 
   6   0   1       92.26      118.87     25.80 o 
   7   0   1       24.09       42.25     14.79 o 
   8   0   1      127.70      104.79     19.57 o 
   9   0   1      109.86      134.39     23.23 o 
 -10   1   1       40.04       11.95     16.92 o 
  -9   1   1      100.02       86.17     20.36 o 
  -8   1   1      245.09      258.22     25.80 o 
  -7   1   1      227.39      214.24     48.23 o 
  -6   1   1      357.33      352.26     35.51 o 
  -5   1   1        9.03        3.56      7.22 o 
  -4   1   1      753.54      691.33     35.94 o 
  -3   1   1      243.80      239.50     12.94 o 
  -2   1   1      325.48      315.97     28.03 o 
  -1   1   1        0.90       -1.09      1.64 o 
   0   1   1      582.39      593.66     21.18 o 
   1   1   1       62.12       60.20      7.44 o 
   2   1   1        1.75        2.12     10.59 o 
   3   1   1       30.51       40.95      7.73 o 
   4   1   1       22.05        7.65      9.11 o 
   5   1   1      443.26      420.62     23.84 o 
   6   1   1       89.42       94.86     27.46 o 
   7   1   1      119.36      105.83     18.48 o 
   8   1   1       55.92       60.99     17.35 o 
   9   1   1       42.64       28.10     16.76 o 
 -10   2   1        7.21        6.84     15.77 o 
  -9   2   1       35.73       25.08     14.96 o 
  -8   2   1      215.12      229.91     23.91 o 
  -7   2   1        0.02       -7.39     11.32 o 
  -6   2   1      219.25      194.40     18.26 o 
  -5   2   1       85.67       67.20     11.24 o 
  -4   2   1        3.20       -3.09      5.63 o 
  -3   2   1      926.88      859.58     25.68 o 
  -2   2   1        0.19        0.75      3.64 o 
  -1   2   1       38.14       55.12      2.81 o 
   0   2   1      759.07      733.74     10.93 o 
   1   2   1    24466.11    25259.29    392.26 o 
   2   2   1       82.10      117.35     13.58 o 
   3   2   1     1431.78     1572.08     43.29 o 
   4   2   1     1821.49     1743.51     49.99 o 
   5   2   1      204.02      165.28     23.83 o 
   6   2   1       69.59       69.47     15.22 o 
   7   2   1      722.57      682.88     36.76 o 
   8   2   1       66.15       71.26     18.61 o 
   9   2   1       62.63       47.99     17.98 o 
 -10   3   1      112.48       85.55     21.08 o 
  -9   3   1      100.99      126.62     25.66 o 
  -8   3   1      227.83      244.23     24.47 o 
  -7   3   1       34.36       25.34     12.12 o 
  -6   3   1      289.32      311.93     43.98 o 
  -5   3   1      410.28      384.42     20.77 o 
  -4   3   1      702.52      611.71     23.17 o 
  -3   3   1      978.85      950.56     22.58 o 
  -2   3   1     1088.66     1021.34     18.74 o 
  -1   3   1      264.47      253.36     12.08 o 
   0   3   1     2064.99     2122.62     32.27 o 
   1   3   1       59.70       71.01      5.73 o 
   2   3   1      681.50      555.11     19.89 o 
   3   3   1     3983.81     3398.56    371.60 o 
   4   3   1       21.97       23.79      8.93 o 
   5   3   1       25.32       10.43     10.09 o 
   6   3   1      286.38      331.84     25.64 o 
   7   3   1       33.59       21.30     13.65 o 
   8   3   1       72.37       56.52     17.06 o 
   9   3   1        2.67       -3.07     14.29 o 
 -10   4   1       28.41        5.72     15.28 o 
  -9   4   1        3.93       13.29     14.30 o 
  -8   4   1       11.05       -2.68     10.72 o 
  -7   4   1       44.79       37.80     12.29 o 
  -6   4   1      252.27      247.36     34.15 o 
  -5   4   1      160.91      154.70     13.88 o 
  -4   4   1      252.54      285.20     13.09 o 
  -3   4   1     1391.03     1438.82     26.70 o 
  -2   4   1      171.68      173.94      7.61 o 
  -1   4   1      773.10      716.68     23.26 o 
   0   4   1     1031.08     1046.01     18.50 o 
   1   4   1     1858.74     1901.80     36.69 o 
   2   4   1     7750.49     7716.48    129.00 o 
   3   4   1     1601.56     1575.88     44.72 o 
   4   4   1       23.02       15.38      9.00 o 
   5   4   1       67.43       94.98     15.59 o 
   6   4   1       29.67       18.41     12.69 o 
   7   4   1       47.18       53.23     27.35 o 
   8   4   1      270.20      272.14     29.59 o 
 -10   5   1       16.63        2.79     15.77 o 
  -9   5   1      143.44      167.11     23.18 o 
  -8   5   1      250.11      254.17     23.98 o 
  -7   5   1       53.29       60.04     13.89 o 
  -6   5   1      170.33      167.29     34.81 o 
  -5   5   1      121.75      121.02     10.68 o 
  -4   5   1      141.94      149.97      9.78 o 
  -3   5   1       35.53       38.89      4.86 o 
  -2   5   1     4449.49     4361.87     91.06 o 
  -1   5   1     6478.72     6449.11    134.29 o 
   0   5   1     3240.99     3534.45     53.27 o 
   1   5   1     1049.06     1061.13     30.52 o 
   2   5   1      112.12      130.00      9.63 o 
   3   5   1      538.72      479.80     19.08 o 
   4   5   1     4608.75     4419.37     86.27 o 
   5   5   1       89.27      111.05     19.62 o 
   6   5   1      152.55      162.05     20.58 o 
   7   5   1       32.46       28.63     15.30 o 
   8   5   1        2.82        2.76     14.70 o 
 -10   6   1      292.28      330.60     85.12 o 
  -9   6   1       29.41       14.07     14.13 o 
  -8   6   1       80.01       82.51     16.52 o 
  -7   6   1      405.30      392.52     25.03 o 
  -6   6   1      284.45      321.01     42.47 o 
  -5   6   1      644.27      629.40     18.90 o 
  -4   6   1       17.11        6.64      4.78 o 
  -3   6   1      238.29      214.34     10.60 o 
  -2   6   1      102.69      142.60     15.79 o 
  -1   6   1      813.49      925.94     31.49 o 
   0   6   1      827.70      787.67     16.33 o 
   1   6   1      552.00      692.94     19.08 o 
   2   6   1     1696.98     1766.59     58.20 o 
   3   6   1      348.93      381.13     18.19 o 
   4   6   1      910.74      921.11     30.34 o 
   5   6   1      132.76      136.80     19.07 o 
   6   6   1       11.29        1.44     12.80 o 
   7   6   1        9.26       -8.84     12.93 o 
 -10   7   1        1.86      -14.37     26.92 o 
  -9   7   1        9.32       10.54     14.00 o 
  -8   7   1       20.59       20.98     15.17 o 
  -7   7   1        0.16       12.88     13.06 o 
  -6   7   1       14.99        9.73      6.59 o 
  -5   7   1      136.52      157.17     10.56 o 
  -4   7   1       43.14       44.51      7.35 o 
  -3   7   1      667.23      640.36     24.18 o 
  -2   7   1        1.59       -6.87      6.98 o 
  -1   7   1       16.25       17.79      8.80 o 
   0   7   1      369.75      350.21     18.34 o 
   1   7   1       39.13       42.20      8.87 o 
   2   7   1     1929.24     1855.86     69.58 o 
   3   7   1       72.88      100.76     11.58 o 
   4   7   1       84.31       90.86     12.73 o 
   5   7   1       36.40       39.00     11.64 o 
   6   7   1      338.35      465.75     46.66 o 
   7   7   1       75.71       33.69     32.77 o 
  -9   8   1       10.22        0.25     14.35 o 
  -8   8   1       26.17       25.14     10.69 o 
  -7   8   1      547.12      519.31     23.99 o 
  -6   8   1      661.43      630.28     27.71 o 
  -5   8   1       10.00        2.85     13.01 o 
  -4   8   1        3.66        2.23      5.59 o 
  -3   8   1      161.83      146.27     25.84 o 
  -2   8   1     1332.44     1277.33     43.01 o 
  -1   8   1        0.06        1.29      8.97 o 
   0   8   1      241.92      235.03     20.20 o 
   1   8   1        2.36        9.85     17.60 o 
   2   8   1      302.55      350.70     16.94 o 
   3   8   1      119.33      132.17     13.26 o 
   4   8   1        5.75        8.13      9.54 o 
   5   8   1       61.51       31.76     15.26 o 
   6   8   1       28.61       -9.05     20.19 o 
  -9   9   1       11.57        8.40     20.07 o 
  -8   9   1       17.62       12.29     17.26 o 
  -7   9   1       24.91        6.84     11.32 o 
  -6   9   1        1.90        0.92     10.70 o 
  -5   9   1       24.03       12.36     10.88 o 
  -4   9   1      381.52      399.65     26.02 o 
  -3   9   1       19.12       21.50     10.64 o 
  -2   9   1        1.85        2.95      9.23 o 
  -1   9   1       79.33       76.44     14.46 o 
   0   9   1      300.14      342.89     25.27 o 
   1   9   1       39.95       46.90     20.22 o 
   2   9   1       75.87       47.14     21.89 o 
   3   9   1       27.68       37.08     20.35 o 
   4   9   1      432.63      378.55     44.15 o 
   5   9   1      135.05       87.68     29.67 o 
   6   9   1      199.65      238.84     46.03 o 
  -9  10   1        8.90      -17.94     18.56 o 
  -8  10   1        3.63        7.16     18.49 o 
  -7  10   1        6.65        0.36     13.66 o 
  -6  10   1      173.76      170.04     21.93 o 
  -5  10   1        5.44        5.11     10.51 o 
  -4  10   1      376.15      409.62     28.07 o 
  -3  10   1       88.00      109.22     17.42 o 
  -2  10   1       74.23       86.24     31.38 o 
  -1  10   1       13.98       19.48     12.21 o 
   0  10   1      639.30      695.02     35.25 o 
   1  10   1      412.52      452.34     43.78 o 
   2  10   1      167.33       88.73     26.83 o 
   3  10   1        9.26       28.87     20.47 o 
   4  10   1       18.50       54.18     26.40 o 
   5  10   1      157.00      135.32     36.89 o 
  -8  11   1      343.06      279.80     30.38 o 
  -7  11   1      192.09      180.49     24.26 o 
  -6  11   1        2.51        7.35     19.82 o 
  -5  11   1       22.87        8.62     11.73 o 
  -4  11   1       79.09       78.70     16.46 o 
  -3  11   1      321.67      249.49     23.60 o 
  -2  11   1       32.09       27.34     13.09 o 
  -1  11   1       70.68       35.60     17.49 o 
   0  11   1       32.27       41.83     14.79 o 
   1  11   1        0.37       -6.58     15.84 o 
   2  11   1       18.77       31.52     21.80 o 
   3  11   1       69.35       89.84     29.05 o 
   4  11   1       50.78       44.06     27.79 o 
  -8  12   1       17.18       24.95     17.28 o 
  -7  12   1       18.98       24.50     17.37 o 
  -6  12   1        0.05        9.49     12.66 o 
  -5  12   1        0.00        4.02     12.09 o 
  -4  12   1       45.42       35.91     14.51 o 
  -3  12   1      134.27      140.02     20.87 o 
  -2  12   1        1.54        6.42     12.46 o 
  -1  12   1      147.24      152.08     42.07 o 
   0  12   1      141.95      108.86     28.25 o 
   1  12   1      233.48      225.20     37.98 o 
   2  12   1      105.67       53.75     27.20 o 
   3  12   1      125.10      149.15     36.56 o 
  -7  13   1        6.11       20.74     15.41 o 
  -6  13   1       49.02       42.98     16.94 o 
  -5  13   1      340.16      335.53     32.40 o 
  -4  13   1      270.51      299.33     30.52 o 
  -3  13   1       16.40       21.79     14.53 o 
  -2  13   1        3.77       12.58     14.02 o 
  -1  13   1      398.50      383.62     57.02 o 
   0  13   1       96.33       50.02     23.74 o 
   1  13   1       35.69       54.83     26.58 o 
   2  13   1       33.55       24.11     25.78 o 
  -6  14   1        3.72      -12.77     12.94 o 
  -5  14   1       12.83       30.31     24.02 o 
  -4  14   1        0.07       17.41     15.28 o 
  -3  14   1        8.12       22.76     22.43 o 
  -2  14   1      135.77      101.17     21.46 o 
  -1  14   1       25.24       12.30     16.09 o 
   0  14   1       78.15       77.53     28.34 o 
  -4  15   1      183.75      238.14     30.59 o 
  -3  15   1        0.11      -10.95     14.52 o 
   1 -15   2        1.34       18.25     23.19 o 
   2 -15   2       27.83       48.78     19.04 o 
   3 -15   2       85.86       76.29     21.97 o 
   4 -15   2       67.63       58.38     26.80 o 
  -1 -14   2        1.72       37.48     25.59 o 
   0 -14   2       32.09       29.92     23.09 o 
   1 -14   2       90.48       76.87     20.08 o 
   2 -14   2      112.69      124.12     22.14 o 
   3 -14   2       38.19       28.06     21.52 o 
   4 -14   2        0.12       14.64     13.53 o 
   5 -14   2        1.74       -9.85     16.35 o 
   6 -14   2       75.47       38.53     16.99 o 
  -2 -13   2       18.90        8.11     14.40 o 
  -1 -13   2       12.56        9.42     20.50 o 
   0 -13   2        0.00        3.15     19.54 o 
   1 -13   2        9.61       10.84     14.16 o 
   2 -13   2       42.65       35.21     14.97 o 
   3 -13   2       36.16       18.04     13.52 o 
   4 -13   2       27.94       60.83     16.88 o 
   5 -13   2      160.47      183.55     24.11 o 
   6 -13   2       28.80       30.77     15.39 o 
   7 -13   2        0.67        8.68     11.98 o 
  -3 -12   2      241.93      266.97     42.45 o 
  -2 -12   2      254.51      295.03     41.87 o 
  -1 -12   2       49.58       83.39     26.74 o 
   0 -12   2      303.73      355.49     39.95 o 
   1 -12   2      629.22      604.23     47.33 o 
   2 -12   2      196.72      194.98     22.81 o 
   3 -12   2      104.37      116.59     19.15 o 
   4 -12   2        1.32        5.19     14.97 o 
   5 -12   2      737.02      755.66     38.45 o 
   6 -12   2       53.19       44.66     15.44 o 
   7 -12   2       73.44       65.10     14.11 o 
   8 -12   2        3.00        4.97     20.47 o 
  -4 -11   2      254.15      224.36     40.48 o 
  -3 -11   2      224.05      211.93     23.56 o 
  -2 -11   2       44.52       67.24     25.26 o 
  -1 -11   2        4.07       26.61     19.08 o 
   0 -11   2      135.54       96.61     17.49 o 
   1 -11   2       59.79       65.22     27.60 o 
   2 -11   2      313.46      311.56     24.67 o 
   3 -11   2       39.15       49.18     13.66 o 
   4 -11   2        2.40        9.95     10.82 o 
   5 -11   2       64.70       84.64     16.31 o 
   6 -11   2      387.55      404.14     30.13 o 
   7 -11   2        0.16        0.30     15.83 o 
   8 -11   2        0.73       12.53     20.19 o 
  -5 -10   2       20.94       43.66     29.18 o 
  -4 -10   2      244.83      273.82     41.40 o 
  -3 -10   2      298.83      261.81     24.18 o 
  -2 -10   2        5.57       26.89     19.82 o 
  -1 -10   2       45.69       40.75     19.67 o 
   0 -10   2      146.65      152.01     30.53 o 
   1 -10   2      636.67      604.60     38.28 o 
   2 -10   2      793.73      866.53     36.28 o 
   3 -10   2       73.76       51.23     13.63 o 
   4 -10   2        1.46       -9.00      9.40 o 
   5 -10   2       79.52       84.84     18.37 o 
   6 -10   2      451.67      480.85     30.63 o 
   7 -10   2       29.09       33.23     13.17 o 
   8 -10   2       53.95      111.83     29.27 o 
   9 -10   2       52.64      117.57     32.51 o 
  -6  -9   2        2.75       11.92     25.41 o 
  -5  -9   2      160.73      185.02     24.51 o 
  -4  -9   2       48.08       55.88     12.26 o 
  -3  -9   2      441.83      487.25     22.71 o 
  -2  -9   2      304.23      334.87     17.70 o 
  -1  -9   2      678.06      678.84     39.97 o 
   0  -9   2     1741.31     1735.60     40.31 o 
   1  -9   2        0.37        1.36      9.80 o 
   2  -9   2       25.49        7.40      9.62 o 
   3  -9   2        2.06        8.24      6.53 o 
   4  -9   2      185.49      199.65     13.96 o 
   5  -9   2      400.62      408.69     19.78 o 
   6  -9   2      178.61      187.71     15.89 o 
   7  -9   2       43.53       35.28     10.53 o 
   8  -9   2        0.26       16.44     12.69 o 
   9  -9   2       33.02       57.30     26.12 o 
  -6  -8   2      157.67      158.37     20.29 o 
  -5  -8   2        2.07        2.55      9.97 o 
  -4  -8   2      204.64      193.28     16.63 o 
  -3  -8   2      231.24      233.30     32.36 o 
  -2  -8   2      231.55      281.88     15.99 o 
  -1  -8   2      492.84      470.09     22.59 o 
   0  -8   2      673.37      728.03     22.34 o 
   1  -8   2        0.02       -6.53      8.35 o 
   2  -8   2       89.37      114.80     14.08 o 
   3  -8   2        2.23       -1.93      5.92 o 
   4  -8   2      214.48      248.50     23.20 o 
   5  -8   2        0.26       -3.91      8.57 o 
   6  -8   2       93.53      104.03     11.00 o 
   7  -8   2       24.07       12.17     15.34 o 
   8  -8   2      281.28      239.80     32.91 o 
   9  -8   2       61.99       41.99     24.58 o 
  -7  -7   2        2.65        7.89     12.38 o 
  -6  -7   2       23.04       29.19     12.12 o 
  -5  -7   2      211.89      176.67     31.39 o 
  -4  -7   2      195.16      220.25     13.46 o 
  -3  -7   2      518.69      493.85     21.21 o 
  -2  -7   2      714.18      715.26     23.33 o 
  -1  -7   2      487.00      498.83     21.76 o 
   0  -7   2      623.67      650.78     26.50 o 
   1  -7   2      571.84      537.36     23.17 o 
   2  -7   2      197.10      228.26     15.97 o 
   3  -7   2      750.08      723.33     21.92 o 
   4  -7   2      745.54      689.38     22.56 o 
   5  -7   2       11.11       30.36      9.22 o 
   6  -7   2        2.97        8.05     13.40 o 
   7  -7   2       49.67       41.25     19.08 o 
   8  -7   2        3.39       -2.28     16.15 o 
   9  -7   2       13.67       24.14     20.50 o 
  10  -7   2       14.52       33.16     24.61 o 
  -8  -6   2      245.62      318.82     32.41 o 
  -7  -6   2       15.87        3.78     19.17 o 
  -6  -6   2      299.81      318.71     26.64 o 
  -5  -6   2       33.72        4.78     12.67 o 
  -4  -6   2      207.65      195.14     12.14 o 
  -3  -6   2      313.30      353.56     20.43 o 
  -2  -6   2        0.15        2.83      5.86 o 
  -1  -6   2      646.69      658.50     19.42 o 
   0  -6   2      330.75      352.25     20.72 o 
   1  -6   2       53.07       45.86     11.64 o 
   2  -6   2        6.23        8.17      6.36 o 
   3  -6   2       62.57       65.10      7.71 o 
   4  -6   2      291.02      283.88     14.40 o 
   5  -6   2       60.99       66.66      8.99 o 
   6  -6   2      289.90      315.10     19.65 o 
   7  -6   2       28.32       49.03     19.98 o 
   8  -6   2       30.54       24.64     17.57 o 
   9  -6   2       20.66       26.12     21.30 o 
  10  -6   2       17.61       24.14     24.70 o 
  -8  -5   2        2.47        9.44     27.62 o 
  -7  -5   2       33.22       74.42     17.08 o 
  -6  -5   2      111.91      101.76     23.99 o 
  -5  -5   2       11.26        3.98     16.90 o 
  -4  -5   2      111.42      105.14     10.07 o 
  -3  -5   2       33.02       38.35      6.27 o 
  -2  -5   2      261.81      243.73     14.61 o 
  -1  -5   2     1241.71     1226.93     28.27 o 
   1  -5   2        0.01        0.64      2.72 o 
   2  -5   2      230.06      217.01     18.34 o 
   3  -5   2     1603.99     1514.65     33.61 o 
   4  -5   2        0.31        8.07      6.85 o 
   5  -5   2       97.69       69.75     10.76 o 
   6  -5   2       26.30       16.37      7.11 o 
   7  -5   2      369.47      442.01     37.65 o 
   8  -5   2      478.63      436.91     31.02 o 
   9  -5   2       30.73        9.29     48.09 o 
  10  -5   2       63.97       73.02     29.61 o 
  -8  -4   2       59.17       53.21     17.87 o 
  -7  -4   2       35.95       31.62     16.19 o 
  -6  -4   2      148.33      139.26     18.86 o 
  -5  -4   2      663.36      618.77     30.65 o 
  -4  -4   2       17.96       18.31      6.08 o 
  -3  -4   2      310.27      304.25     13.24 o 
  -2  -4   2      822.97      831.26     21.40 o 
  -1  -4   2     1163.20     1256.44     33.65 o 
   0  -4   2      445.46      445.99     16.60 o 
   1  -4   2      387.38      352.01     14.22 o 
   2  -4   2       53.57       33.44      9.29 o 
   3  -4   2        1.24       -5.94      4.74 o 
   4  -4   2     2095.63     2036.98     50.72 o 
   5  -4   2       35.28       49.32      7.89 o 
   6  -4   2       95.25      107.33     15.89 o 
   7  -4   2       28.57       10.24     11.98 o 
   8  -4   2        8.10       -2.86     11.42 o 
   9  -4   2        7.80       -7.16     13.23 o 
  10  -4   2       19.16       -8.38     17.60 o 
  -9  -3   2       53.75       26.02     17.74 o 
  -8  -3   2       65.02       68.37     17.56 o 
  -7  -3   2       37.95       64.11     15.46 o 
  -6  -3   2       65.57       76.93     21.10 o 
  -5  -3   2       17.66       15.37     10.05 o 
  -4  -3   2      102.30      101.63     10.63 o 
  -3  -3   2      228.26      244.34     11.00 o 
  -2  -3   2       43.82       54.79     11.40 o 
  -1  -3   2      688.64      686.56     17.00 o 
   0  -3   2       94.88      125.87      8.16 o 
   1  -3   2     1552.54     1549.67     35.42 o 
   2  -3   2      264.99      289.41     10.48 o 
   3  -3   2      583.72      611.21     20.39 o 
   4  -3   2     2332.18     2426.80     47.38 o 
   5  -3   2      520.22      556.78     17.78 o 
   6  -3   2      359.04      379.06     24.93 o 
   7  -3   2       23.52       17.32     33.93 o 
   8  -3   2        1.22       13.67     12.07 o 
   9  -3   2        7.56       -8.39     13.10 o 
  10  -3   2       40.75       30.52     18.26 o 
  -9  -2   2      192.36      197.74     48.60 o 
  -8  -2   2        0.57       -5.37     11.22 o 
  -7  -2   2      669.82      669.08     35.50 o 
  -6  -2   2      167.22      117.60     22.99 o 
  -5  -2   2       99.35       70.63     13.14 o 
  -4  -2   2       83.44      122.46      7.71 o 
  -3  -2   2     4395.29     4523.28     78.24 o 
  -2  -2   2     1439.48     1417.57     28.70 o 
  -1  -2   2       44.19       58.69      5.86 o 
   0  -2   2      677.52      663.19     12.21 o 
   1  -2   2     7277.08     7058.85    112.47 o 
   2  -2   2    19027.10    19271.84    368.65 o 
   3  -2   2     3487.92     3471.95     61.31 o 
   4  -2   2      957.36      941.75     22.68 o 
   5  -2   2      192.77      206.12     12.76 o 
   6  -2   2       87.96       79.09     17.66 o 
   7  -2   2      181.83      198.03     21.18 o 
   8  -2   2       69.43       24.73     14.03 o 
   9  -2   2        0.50       -3.98     14.23 o 
  10  -2   2       13.20        6.59     18.18 o 
  -9  -1   2       18.57       22.30     20.64 o 
  -8  -1   2      115.55       91.93     44.41 o 
  -7  -1   2      620.79      562.22     33.11 o 
  -6  -1   2      515.79      500.30     35.00 o 
  -5  -1   2        9.66        8.17      8.78 o 
  -4  -1   2       46.35       85.22     14.81 o 
  -3  -1   2     1175.60     1258.69     27.22 o 
  -2  -1   2     1262.06     1286.09     21.82 o 
  -1  -1   2     1183.23     1115.01     21.37 o 
   0  -1   2     2750.67     2786.56     32.50 o 
   1  -1   2      634.73      522.95     65.99 o 
   2  -1   2     4756.73     4795.77     68.86 o 
   3  -1   2      111.47      112.94      5.65 o 
   4  -1   2      645.64      734.28     18.48 o 
   5  -1   2       89.87       87.51     13.14 o 
   6  -1   2       58.77       74.20     14.71 o 
   7  -1   2       70.58       90.25     16.97 o 
   8  -1   2       44.82       41.46     15.92 o 
   9  -1   2       56.42       54.39     18.63 o 
  -9   0   2       10.13       18.60     15.16 o 
  -8   0   2      282.18      291.50     36.49 o 
  -7   0   2        2.72        0.87      9.75 o 
  -6   0   2        6.39        2.98      8.99 o 
  -5   0   2      156.73      155.16     15.75 o 
  -4   0   2        0.12        1.43      3.14 o 
  -3   0   2       32.17       36.48      3.77 o 
  -2   0   2     3074.92     3009.41     44.55 o 
  -1   0   2     1433.05     1416.62     25.61 o 
   0   0   2      808.02      875.85     11.00 o 
   1   0   2       18.53       14.27      2.72 o 
   2   0   2     1367.52     1365.87     29.66 o 
   3   0   2      129.31      136.07      7.01 o 
   4   0   2      834.28      932.02     22.13 o 
   5   0   2     1965.18     1908.21     56.54 o 
   6   0   2      253.87      255.14     40.68 o 
   7   0   2        0.01        5.62     10.45 o 
   8   0   2      178.52      169.83     23.39 o 
   9   0   2       84.71       76.74     20.31 o 
 -10   1   2        4.51      -13.49     14.13 o 
  -9   1   2      248.87      282.96     29.25 o 
  -8   1   2        4.50        7.76     12.33 o 
  -7   1   2      283.60      316.51     24.88 o 
  -6   1   2      250.28      291.15     21.78 o 
  -5   1   2       31.95       28.63      9.69 o 
  -4   1   2     1737.93     1805.80     36.82 o 
  -3   1   2     1203.35     1147.13     46.87 o 
  -2   1   2        4.09        1.05      2.65 o 
  -1   1   2       26.18       32.45      3.19 o 
   0   1   2      747.32      723.00     14.66 o 
   1   1   2     2440.24     2392.71     50.93 o 
   2   1   2      835.68      809.58     24.79 o 
   3   1   2        9.28       17.40      5.62 o 
   4   1   2       37.03       48.79      6.55 o 
   5   1   2      204.60      188.02     17.60 o 
   6   1   2        2.49        7.65     10.85 o 
   7   1   2       13.31       32.17     18.46 o 
   8   1   2       10.38        8.01     12.89 o 
   9   1   2        4.69        4.28     15.15 o 
 -10   2   2       17.34        3.89     15.67 o 
  -9   2   2       84.77      120.63     33.71 o 
  -8   2   2        5.05        3.99     12.16 o 
  -7   2   2      101.01       85.04     41.82 o 
  -6   2   2        5.25      -10.89      8.54 o 
  -5   2   2       28.88       17.30      9.74 o 
  -4   2   2       88.27       77.63      9.98 o 
  -3   2   2      316.83      288.49     11.39 o 
  -2   2   2     1513.33     1532.98     29.50 o 
  -1   2   2       18.12       24.49      4.59 o 
   0   2   2     2293.50     2296.57     50.09 o 
   1   2   2      740.27      715.92     17.00 o 
   2   2   2        5.95        3.95      5.23 o 
   3   2   2     6633.19     6759.87    142.97 o 
   4   2   2      617.34      633.51     27.48 o 
   5   2   2      141.90      118.32     15.49 o 
   6   2   2      156.83      168.08     19.28 o 
   7   2   2      223.13      218.13     34.42 o 
   8   2   2       57.47       60.06     17.98 o 
   9   2   2      158.93      160.61     26.84 o 
 -10   3   2       39.53       38.18     17.12 o 
  -9   3   2      259.60      262.70     27.49 o 
  -8   3   2      440.83      433.88     30.33 o 
  -7   3   2       44.87       33.12     12.86 o 
  -6   3   2       16.24       17.65     10.02 o 
  -5   3   2      673.12      626.43     26.21 o 
  -4   3   2      269.55      291.53     25.90 o 
  -3   3   2      333.59      334.37     13.77 o 
  -2   3   2      100.13      107.52      5.48 o 
  -1   3   2     2607.49     2521.82     56.45 o 
   0   3   2     2144.99     2147.65     39.34 o 
   1   3   2     1713.55     1795.49     34.57 o 
   2   3   2      387.13      403.86     14.49 o 
   4   3   2      165.43      111.42     13.65 o 
   5   3   2      200.50      222.13     21.57 o 
   6   3   2      131.25      144.03     24.76 o 
   7   3   2       43.10       15.15     23.48 o 
   8   3   2        0.01       -5.85     14.16 o 
 -10   4   2      175.40      178.82     26.46 o 
  -9   4   2      724.81      661.96     39.31 o 
  -8   4   2        2.08       15.69     17.15 o 
  -7   4   2       42.97       44.32     13.04 o 
  -6   4   2      204.98      209.20     17.90 o 
  -5   4   2      253.20      262.64     44.41 o 
  -4   4   2     1439.44     1385.37     31.94 o 
  -3   4   2       47.34       50.57      5.20 o 
  -2   4   2       88.93      111.37      9.50 o 
  -1   4   2       64.77       48.01      7.74 o 
   0   4   2       12.04        2.03      3.37 o 
   1   4   2     1856.25     2137.10     40.71 o 
   2   4   2     2256.11     2442.48     48.18 o 
   3   4   2        0.38        1.34      5.89 o 
   5   4   2       17.49       15.57     10.17 o 
   6   4   2      360.57      339.91     28.22 o 
   7   4   2        7.42       18.30     14.25 o 
   8   4   2        6.61      -12.26     14.27 o 
 -10   5   2        1.98       -6.83     21.60 o 
  -9   5   2        0.09        2.25     12.74 o 
  -8   5   2      105.00      109.76     23.96 o 
  -7   5   2      100.73       74.54     14.50 o 
  -6   5   2        2.35       14.53     19.73 o 
  -5   5   2      251.94      228.15     13.55 o 
  -4   5   2      392.71      383.64     12.95 o 
  -3   5   2        0.22        4.73      3.65 o 
  -2   5   2      127.30      106.77      4.91 o 
  -1   5   2     2590.16     2603.57     62.80 o 
   0   5   2     1991.46     2043.28     40.10 o 
   1   5   2      117.40      142.31     10.36 o 
   2   5   2        2.30       -0.63      5.78 o 
   3   5   2      746.39      751.51     24.37 o 
   4   5   2      885.87      879.45     29.20 o 
   5   5   2       83.96       87.16     23.00 o 
   6   5   2        1.41        5.30     12.09 o 
   7   5   2      381.49      387.22     31.60 o 
   8   5   2      132.17      161.71     26.07 o 
 -10   6   2        7.02       -0.07     15.34 o 
  -9   6   2      240.13      224.08     40.26 o 
  -8   6   2      198.95      183.44     27.42 o 
  -7   6   2      220.42      216.70     19.55 o 
  -6   6   2      455.60      454.14     23.64 o 
  -5   6   2      539.61      552.23     17.66 o 
  -4   6   2      155.11      125.35      8.36 o 
  -3   6   2        7.79       10.99      3.82 o 
  -2   6   2      450.58      383.89     31.85 o 
  -1   6   2      206.17      251.45     32.20 o 
   0   6   2       28.75       18.09      5.64 o 
   1   6   2      107.81      121.40      8.45 o 
   2   6   2        7.97       -3.01      6.24 o 
   3   6   2     1324.25     1391.99     36.32 o 
   4   6   2       32.21       34.83     10.20 o 
   5   6   2      222.35      223.46     18.21 o 
   6   6   2        3.22       -5.17      8.21 o 
   7   6   2        0.09       10.82     12.75 o 
 -10   7   2       11.50       -0.12     15.70 o 
  -9   7   2        1.86        5.17     13.21 o 
  -8   7   2       77.22       44.70     17.91 o 
  -7   7   2       79.73       58.93     11.44 o 
  -6   7   2        0.25        0.46      6.28 o 
  -5   7   2       15.24        7.91      5.74 o 
  -4   7   2        0.42        2.40      4.73 o 
  -3   7   2       25.62       28.84      5.16 o 
  -2   7   2        9.25       -8.90      5.94 o 
  -1   7   2      143.37      181.41     28.57 o 
   0   7   2       28.12       26.67      8.49 o 
   1   7   2      182.63      227.09     13.70 o 
   2   7   2      248.44      258.65     16.11 o 
   3   7   2       56.63       68.38     10.81 o 
   4   7   2       87.63       88.06     13.00 o 
   5   7   2      825.65      790.89     31.16 o 
   6   7   2      197.95      225.08     24.06 o 
   7   7   2       64.67       26.71     14.34 o 
  -9   8   2        0.79       13.77     18.59 o 
  -8   8   2       15.00       33.59     13.03 o 
  -7   8   2       69.16       56.56      9.89 o 
  -6   8   2      379.87      337.93     29.88 o 
  -5   8   2      221.78      229.52     20.79 o 
  -4   8   2        1.90       -6.06      7.99 o 
  -3   8   2      439.04      436.51     25.60 o 
  -2   8   2      857.09      853.45     34.67 o 
  -1   8   2     1034.87      930.76     36.14 o 
   0   8   2        1.25       -2.11      9.06 o 
   1   8   2     1015.13     1019.65     57.64 o 
   2   8   2      195.53      139.34     27.17 o 
   3   8   2        2.42       -8.71     15.31 o 
   4   8   2      248.20      196.51     34.46 o 
   5   8   2       16.79       11.11     23.34 o 
   6   8   2       17.95       25.16     25.29 o 
  -9   9   2        1.59       -8.21     18.52 o 
  -8   9   2       74.94       58.69     24.85 o 
  -7   9   2       90.66      116.71     36.03 o 
  -6   9   2       34.01       31.70     12.65 o 
  -5   9   2        0.71       -0.62     14.08 o 
  -4   9   2       10.30       21.37     11.34 o 
  -3   9   2       12.78       -7.27      8.93 o 
  -2   9   2      108.55      116.07     44.54 o 
  -1   9   2       20.13       45.94     13.37 o 
   0   9   2      144.43      146.03     25.92 o 
   1   9   2      481.02      482.26     43.32 o 
   2   9   2      467.67      492.97     45.23 o 
   3   9   2        1.39        6.08     17.14 o 
   4   9   2       25.69       41.49     25.04 o 
   5   9   2        2.91        0.25     22.75 o 
  -9  10   2       61.41       84.66     29.39 o 
  -8  10   2        0.01       13.28     18.43 o 
  -7  10   2       10.74       31.24     32.12 o 
  -6  10   2       21.16       36.84     13.49 o 
  -5  10   2        5.01       -1.88      9.07 o 
  -4  10   2       10.41        0.83     22.23 o 
  -3  10   2      155.70      125.85     18.49 o 
  -2  10   2      211.40      205.26     26.52 o 
  -1  10   2        0.27      -13.85      9.23 o 
   0  10   2        0.67       -2.49     10.74 o 
   1  10   2      128.58      126.34     26.64 o 
   2  10   2      542.42      530.17     48.57 o 
   3  10   2       88.50       64.77     25.29 o 
   4  10   2        4.08       28.99     24.45 o 
   5  10   2      164.92      119.11     36.03 o 
  -8  11   2      270.42      267.43     43.38 o 
  -7  11   2      452.99      471.07     35.04 o 
  -6  11   2      275.34      275.09     26.92 o 
  -5  11   2        4.47        1.10     11.65 o 
  -4  11   2      326.36      313.29     26.77 o 
  -3  11   2      272.06      242.21     49.38 o 
  -2  11   2      124.74      105.03     18.11 o 
  -1  11   2       11.07       17.29     11.89 o 
   0  11   2       94.41       90.84     17.90 o 
   1  11   2       46.29       55.39     24.21 o 
   2  11   2        0.12        7.26     19.17 o 
   3  11   2      156.88      152.92     35.84 o 
   4  11   2       14.88        4.69     25.75 o 
  -8  12   2        3.37       -4.60     13.74 o 
  -7  12   2       52.57       55.87     17.56 o 
  -6  12   2       11.10       -2.70     11.39 o 
  -5  12   2       11.28       12.82     12.45 o 
  -4  12   2      125.39       96.64     31.52 o 
  -3  12   2      108.79      126.75     20.98 o 
  -2  12   2       52.53       26.47     14.81 o 
  -1  12   2        0.02        8.88     13.08 o 
   0  12   2      100.75       71.44     26.27 o 
   1  12   2      199.71      224.42     38.78 o 
   2  12   2       29.99       20.59     22.63 o 
   3  12   2      133.70      151.44     36.34 o 
  -7  13   2       27.94       17.42     14.77 o 
  -6  13   2        0.98        2.74     13.63 o 
  -5  13   2       92.01       64.37     18.08 o 
  -4  13   2      135.54      137.32     23.00 o 
  -3  13   2      172.35      214.18     26.50 o 
  -2  13   2       31.36       27.88     15.47 o 
  -1  13   2      120.21      127.37     22.39 o 
   0  13   2      253.92      257.18     40.51 o 
   1  13   2       99.80       68.39     29.15 o 
   2  13   2       18.05       43.69     26.37 o 
  -6  14   2       17.22       22.35     16.22 o 
  -5  14   2       22.53       30.53     23.19 o 
  -4  14   2       31.03       16.88     16.00 o 
  -3  14   2       16.82        4.70     15.18 o 
  -2  14   2       11.98       19.50     15.80 o 
  -1  14   2        0.18        0.34     16.15 o 
   0  14   2       27.28       50.42     26.03 o 
   1 -15   3        3.56       10.62     17.14 o 
   2 -15   3        0.10       -1.35     14.19 o 
   3 -15   3      121.86      134.92     19.31 o 
   4 -15   3       32.24       27.47     13.56 o 
  -1 -14   3      152.76      153.39     24.98 o 
   0 -14   3       72.45       97.38     21.04 o 
   1 -14   3      193.70      165.40     24.45 o 
   2 -14   3      315.59      287.75     41.36 o 
   3 -14   3      115.74      102.47     23.51 o 
   4 -14   3       40.56       36.11     16.37 o 
   5 -14   3       71.02       49.93     14.09 o 
   6 -14   3        3.60       17.34     12.28 o 
  -2 -13   3       15.83       39.34     26.86 o 
  -1 -13   3        1.24       17.88     14.64 o 
   0 -13   3        4.23      -14.26     17.41 o 
   1 -13   3      121.71      144.37     22.22 o 
   2 -13   3       91.67       95.66     22.03 o 
   3 -13   3       18.62       27.32     20.84 o 
   4 -13   3        0.12        7.75     12.41 o 
   5 -13   3        0.32        1.32     10.06 o 
   6 -13   3       27.37       17.39     11.96 o 
   7 -13   3      476.15      498.16     44.54 o 
  -3 -12   3      619.25      654.17     39.53 o 
  -2 -12   3      594.61      674.02     38.74 o 
  -1 -12   3      208.27      254.57     25.78 o 
   0 -12   3        2.56       -3.95     16.27 o 
   1 -12   3        1.09       -4.52     11.24 o 
   2 -12   3      262.70      269.95     24.61 o 
   3 -12   3      646.38      667.04     56.78 o 
   4 -12   3       33.55       45.85     14.68 o 
   5 -12   3      232.50      225.99     19.76 o 
   6 -12   3       50.82       49.13     12.88 o 
   7 -12   3       58.79       79.29     14.95 o 
   8 -12   3       40.32       86.82     28.71 o 
  -4 -11   3       99.71       72.74     30.50 o 
  -3 -11   3      284.73      284.97     26.17 o 
  -2 -11   3      148.22      155.46     21.24 o 
  -1 -11   3       90.36      126.95     28.03 o 
   0 -11   3        2.36       20.53     17.14 o 
   1 -11   3      453.47      476.42     29.27 o 
   2 -11   3       16.70       25.48     12.65 o 
   3 -11   3       33.63       29.70     12.76 o 
   4 -11   3       12.62       18.38     11.51 o 
   5 -11   3        0.84        1.07      8.44 o 
   6 -11   3       43.71       19.76     10.47 o 
   7 -11   3       19.46       16.47     10.53 o 
   8 -11   3      134.75      140.60     31.86 o 
  -5 -10   3        6.63        3.30     23.83 o 
  -4 -10   3       14.18       11.45     22.85 o 
  -3 -10   3        0.21        5.05     13.88 o 
  -2 -10   3      112.00      115.86     24.62 o 
  -1 -10   3      473.86      499.08     42.82 o 
   0 -10   3       14.35        0.65     13.11 o 
   1 -10   3      224.45      224.29     27.25 o 
   2 -10   3       22.10       21.81     11.53 o 
   3 -10   3       84.81       98.36     15.65 o 
   4 -10   3       98.20      142.90     27.89 o 
   5 -10   3       77.09      108.48     13.62 o 
   6 -10   3       17.35       24.57      9.84 o 
   7 -10   3       51.21       66.63     15.84 o 
   8 -10   3       91.66       78.17     25.56 o 
   9 -10   3      136.42      165.83     36.34 o 
  -6  -9   3       35.30       40.83     17.45 o 
  -5  -9   3        8.23        9.15     10.61 o 
  -4  -9   3        1.66        4.91      9.61 o 
  -3  -9   3      272.84      291.51     15.77 o 
  -2  -9   3        0.47        1.73      7.45 o 
  -1  -9   3      508.10      531.38     37.79 o 
   0  -9   3      820.91      812.24     37.90 o 
   1  -9   3      747.96      773.07     31.85 o 
   2  -9   3      435.00      472.11     24.67 o 
   3  -9   3      511.79      558.99     20.66 o 
   4  -9   3      310.26      315.65     20.31 o 
   5  -9   3      342.19      377.51     16.98 o 
   6  -9   3       95.79      110.06     11.36 o 
   7  -9   3      155.88      201.26     21.66 o 
   8  -9   3        1.36        1.13     11.87 o 
   9  -9   3       27.39       26.15     15.38 o 
  -6  -8   3      140.35      143.38     23.85 o 
  -5  -8   3        4.18       19.40     10.92 o 
  -4  -8   3        2.17       -2.30      6.84 o 
  -3  -8   3       98.44       98.68     10.55 o 
  -2  -8   3      364.70      365.77     15.68 o 
  -1  -8   3       71.71       77.41     22.74 o 
   0  -8   3      103.29       69.72     17.88 o 
   2  -8   3        2.56       -0.50      4.84 o 
   3  -8   3      542.78      523.88     23.27 o 
   4  -8   3       38.45       40.40      8.65 o 
   5  -8   3      169.15      164.39     11.81 o 
   6  -8   3      140.92      151.98     18.30 o 
   7  -8   3      313.86      310.38     41.87 o 
   8  -8   3       99.20       99.23     26.30 o 
   9  -8   3       41.04       47.33     24.51 o 
  -7  -7   3      122.28      143.83     19.75 o 
  -6  -7   3        9.81       12.59     13.01 o 
  -5  -7   3      286.79      307.43     27.35 o 
  -4  -7   3       76.25       83.07     10.02 o 
  -3  -7   3      255.14      291.22     14.35 o 
  -2  -7   3       34.69       32.30      7.03 o 
  -1  -7   3     1423.35     1526.89     43.27 o 
   1  -7   3      381.37      347.73     31.82 o 
   2  -7   3      847.82      793.96     28.22 o 
   3  -7   3        0.76       -0.75      3.97 o 
   4  -7   3     1552.23     1547.44     32.43 o 
   5  -7   3      497.51      473.30     20.80 o 
   6  -7   3        5.87        4.61      8.62 o 
   7  -7   3      172.28      138.47     26.55 o 
   8  -7   3       53.86       38.04     20.96 o 
   9  -7   3       91.99      114.73     29.42 o 
  -8  -6   3      139.75      143.42     25.51 o 
  -7  -6   3        0.02        4.31     12.93 o 
  -6  -6   3       20.26       43.46     14.08 o 
  -5  -6   3      370.24      350.71     25.57 o 
  -4  -6   3      536.02      550.70     21.75 o 
  -3  -6   3       20.73       20.24      8.41 o 
  -2  -6   3       77.69       87.57      8.00 o 
  -1  -6   3        0.59        7.38     11.52 o 
   0  -6   3     1113.36     1147.06     34.22 o 
   1  -6   3      365.72      375.05     23.14 o 
   2  -6   3      510.31      508.65     20.53 o 
   3  -6   3      237.77      222.53     12.14 o 
   4  -6   3      720.62      751.08     23.44 o 
   5  -6   3        0.02        3.78      8.06 o 
   6  -6   3        0.39       -4.27     15.55 o 
   7  -6   3        1.05       -5.31     14.33 o 
   8  -6   3       88.58       45.01     21.86 o 
   9  -6   3       70.86       99.29     29.86 o 
  10  -6   3       61.31      118.96     32.88 o 
  -8  -5   3      138.65      119.85     22.55 o 
  -7  -5   3        0.46      -15.55     15.92 o 
  -6  -5   3        1.09        2.11     10.07 o 
  -5  -5   3       94.42      125.29     24.56 o 
  -4  -5   3       64.20       71.83     10.39 o 
  -3  -5   3       31.15       30.41      6.80 o 
  -2  -5   3      257.82      292.64     11.61 o 
  -1  -5   3       22.51       18.59      5.63 o 
   0  -5   3     2052.25     2021.66     40.24 o 
   1  -5   3     1107.88     1134.97     25.98 o 
   2  -5   3     1176.79     1224.35     27.73 o 
   3  -5   3       85.39       81.91      7.01 o 
   4  -5   3      228.55      270.51     16.13 o 
   5  -5   3      164.29      166.37     13.97 o 
   6  -5   3       40.01       31.46      9.21 o 
   7  -5   3      442.22      412.91     39.24 o 
   8  -5   3      173.98      122.29     28.99 o 
   9  -5   3       10.09        2.19     19.79 o 
  10  -5   3        1.36       17.66     23.19 o 
  -8  -4   3       94.85       92.12     20.24 o 
  -7  -4   3        0.18        4.46     14.73 o 
  -6  -4   3      554.58      612.13     32.98 o 
  -5  -4   3      224.53      265.48     21.71 o 
  -4  -4   3      474.84      433.19     16.87 o 
  -3  -4   3      167.40      171.12     10.61 o 
  -2  -4   3     2467.14     2454.64     58.40 o 
  -1  -4   3     2363.65     2440.79     46.09 o 
   0  -4   3       40.98       40.34      5.40 o 
   1  -4   3      345.38      365.11     11.69 o 
   2  -4   3      276.68      306.95     11.16 o 
   3  -4   3     3536.61     3544.39     64.17 o 
   4  -4   3     2592.33     2600.27     62.34 o 
   5  -4   3       20.69       23.42      7.81 o 
   6  -4   3        1.10       -8.01      9.55 o 
   7  -4   3      114.60      113.62     18.37 o 
   8  -4   3       40.46       33.40     14.43 o 
   9  -4   3       36.82       45.47     19.39 o 
  10  -4   3       13.20        2.90     22.66 o 
  -9  -3   3        0.02        7.78     14.67 o 
  -8  -3   3        2.23      -12.61     11.16 o 
  -7  -3   3       38.10       36.88     13.85 o 
  -6  -3   3      266.51      249.51     22.99 o 
  -5  -3   3      364.67      363.69     24.15 o 
  -4  -3   3       12.14       22.07      7.64 o 
  -3  -3   3      416.66      434.28     17.84 o 
  -2  -3   3     1444.12     1475.70     31.23 o 
  -1  -3   3      156.30      192.27      8.98 o 
   0  -3   3      733.60      786.51     17.35 o 
   1  -3   3      142.39      146.90      7.50 o 
   2  -3   3      606.27      613.86     19.15 o 
   3  -3   3     3397.68     3459.30     76.21 o 
   4  -3   3     1251.67     1296.11     73.03 o 
   5  -3   3      129.21      152.00     11.73 o 
   6  -3   3        2.78       -4.27      9.24 o 
   7  -3   3      238.03      270.07     33.82 o 
   8  -3   3      116.79      133.75     21.67 o 
   9  -3   3        9.83       -3.97     13.49 o 
  10  -3   3        2.05       -9.63     15.50 o 
  -9  -2   3       71.93       80.99     20.64 o 
  -8  -2   3        8.29       -0.95     13.00 o 
  -7  -2   3       43.36       49.77     14.72 o 
  -6  -2   3      139.24      135.68     17.91 o 
  -5  -2   3     1044.72     1023.09     69.45 o 
  -4  -2   3      758.45      811.62     21.46 o 
  -3  -2   3     1043.76     1045.73     24.63 o 
  -2  -2   3       12.24       16.24      3.64 o 
  -1  -2   3     1383.49     1354.94     27.26 o 
   0  -2   3      115.88      105.20      4.49 o 
   1  -2   3     8303.79     8122.59    129.26 o 
   2  -2   3     7258.14     7380.33    120.98 o 
   3  -2   3      725.56      657.26     16.86 o 
   4  -2   3      514.04      490.22     16.75 o 
   5  -2   3       91.49       89.90      9.33 o 
   6  -2   3      830.77      921.77     38.94 o 
   7  -2   3       51.88       41.37     14.28 o 
   8  -2   3       86.00       79.12     18.68 o 
   9  -2   3        4.69        8.33     14.52 o 
  -9  -1   3      177.96      168.96     26.81 o 
  -8  -1   3      115.80      109.21     19.98 o 
  -7  -1   3      131.19      133.49     19.29 o 
  -6  -1   3      507.72      465.92     27.80 o 
  -5  -1   3      309.56      293.32     11.03 o 
  -4  -1   3     1397.17     1374.62     25.03 o 
  -3  -1   3      252.89      261.02     10.35 o 
  -2  -1   3     2435.24     2371.55     42.77 o 
  -1  -1   3      398.30      377.18     10.96 o 
   0  -1   3      472.07      474.84     14.83 o 
   1  -1   3       68.90       57.67      7.44 o 
   2  -1   3       63.31       63.82      7.81 o 
   3  -1   3        2.63        7.18      3.38 o 
   4  -1   3        1.98       -1.03      4.44 o 
   5  -1   3      150.98      161.34      8.96 o 
   6  -1   3      107.08      115.63     16.94 o 
   7  -1   3       17.36        0.90     12.03 o 
   8  -1   3       76.54       65.20     16.66 o 
   9  -1   3        0.63       -3.87     12.32 o 
  -9   0   3       36.28       62.24     18.41 o 
  -8   0   3       26.60       20.95     13.12 o 
  -7   0   3      105.61       99.50     37.19 o 
  -6   0   3      592.12      571.16     29.78 o 
  -5   0   3       46.21       50.06      5.80 o 
  -4   0   3      274.88      288.21     14.26 o 
  -3   0   3      969.61      969.21     20.63 o 
  -2   0   3      843.50      789.31     17.82 o 
  -1   0   3        6.31        4.48      2.49 o 
   0   0   3      323.85      303.29      6.68 o 
   1   0   3     1713.54     1448.25    228.33 o 
   2   0   3      424.25      390.08     11.72 o 
   3   0   3       15.92       26.57      4.08 o 
   4   0   3      332.44      340.44     10.25 o 
   5   0   3        0.48        9.80      9.33 o 
   6   0   3      242.38      204.61     20.63 o 
   7   0   3      505.06      560.69     33.80 o 
   8   0   3       85.32       64.76     17.30 o 
   9   0   3      174.25      182.31     31.65 o 
 -10   1   3        5.80        1.23     27.83 o 
  -9   1   3        1.00        1.80     13.79 o 
  -8   1   3      148.57      142.81     20.79 o 
  -7   1   3      646.83      574.99     31.90 o 
  -6   1   3        2.27       18.30      9.73 o 
  -5   1   3        7.80        5.71      4.78 o 
  -4   1   3      611.75      628.20     18.15 o 
  -3   1   3       56.25       46.46      4.50 o 
  -2   1   3     2010.32     2035.12     32.50 o 
  -1   1   3      109.46      118.51      5.78 o 
   0   1   3      358.37      342.59      9.57 o 
   1   1   3      226.85      215.38     10.57 o 
   2   1   3      686.58      677.29     17.57 o 
   3   1   3      390.11      425.26     14.55 o 
   4   1   3       72.89       74.00      7.43 o 
   5   1   3       61.27       55.27     20.21 o 
   6   1   3      103.65      115.81     21.95 o 
   7   1   3        1.41        4.74     11.83 o 
   8   1   3      138.24      122.91     27.25 o 
   9   1   3       27.62       19.99     17.59 o 
 -10   2   3       14.58        1.07     14.98 o 
  -9   2   3        6.06       -3.04     12.37 o 
  -8   2   3      504.75      519.19     34.80 o 
  -7   2   3      183.63      129.86     17.89 o 
  -6   2   3       18.86       15.52      9.91 o 
  -5   2   3      159.69      173.97     10.64 o 
  -4   2   3      101.30      110.77     11.48 o 
  -3   2   3      159.30      159.88      8.96 o 
  -2   2   3       14.40        7.41      3.79 o 
  -1   2   3      261.64      250.25      9.25 o 
   0   2   3     1474.44     1530.04     29.84 o 
   1   2   3        0.19       -2.66      6.24 o 
   2   2   3     1012.02     1008.20     42.76 o 
   3   2   3      681.33      650.28     56.16 o 
   4   2   3      592.41      616.14     31.07 o 
   5   2   3     2891.42     2832.57     76.99 o 
   6   2   3       56.74       53.49     14.19 o 
   7   2   3        2.81        6.54     12.40 o 
   8   2   3       61.23       50.73     16.76 o 
   9   2   3       35.23       35.87     19.31 o 
 -10   3   3       48.02       57.95     19.29 o 
  -9   3   3       73.37       83.88     25.70 o 
  -8   3   3       25.78       32.02     13.38 o 
  -7   3   3     1220.81     1157.95     44.85 o 
  -6   3   3      312.20      310.17     21.36 o 
  -5   3   3       68.76       39.90     10.02 o 
  -4   3   3     1256.11     1197.26     29.30 o 
  -3   3   3     1749.49     1707.58     34.88 o 
  -2   3   3       14.08       10.69      3.31 o 
  -1   3   3       35.35       44.48      7.12 o 
   0   3   3     1427.62     1389.18     28.30 o 
   1   3   3     4613.64     4689.78     98.93 o 
   2   3   3       50.63       44.55      6.82 o 
   3   3   3      757.18      668.64     37.51 o 
   4   3   3      212.87      247.38     33.70 o 
   5   3   3      677.76      663.37     31.37 o 
   6   3   3      448.51      437.70     53.60 o 
   7   3   3        0.11        4.39     22.29 o 
   8   3   3      109.46       80.97     27.94 o 
 -10   4   3      168.66      199.71     27.28 o 
  -9   4   3      107.31      104.68     19.55 o 
  -8   4   3      552.39      554.02     33.07 o 
  -7   4   3      814.93      790.28     35.30 o 
  -6   4   3      956.03      922.79     35.55 o 
  -5   4   3      971.09     1055.23     37.68 o 
  -4   4   3      574.48      605.33     18.85 o 
  -3   4   3      391.46      385.26     11.69 o 
  -2   4   3      886.16      864.30     17.07 o 
  -1   4   3     1906.10     1899.12     47.62 o 
   0   4   3      191.97      247.66     10.11 o 
   1   4   3     1455.81     1612.81     41.58 o 
   2   4   3       13.47        7.30      9.14 o 
   3   4   3      128.82      132.73     11.29 o 
   5   4   3       69.84       90.73     15.73 o 
   6   4   3     1225.21     1195.85     95.52 o 
   7   4   3        2.06       -8.77     12.48 o 
   8   4   3        4.22        3.24     14.01 o 
 -10   5   3       12.65       17.48     16.00 o 
  -9   5   3       22.06        3.39     14.60 o 
  -8   5   3       11.25        2.73     11.05 o 
  -7   5   3       32.38       27.19     11.17 o 
  -6   5   3        6.46       -9.58      8.15 o 
  -5   5   3       44.33       58.97      8.81 o 
  -4   5   3       17.99       20.49      5.28 o 
  -3   5   3      461.51      424.59     12.10 o 
  -2   5   3       42.35       48.79      5.02 o 
  -1   5   3     2344.43     2261.89     57.04 o 
   0   5   3        3.41       13.12      4.30 o 
   1   5   3       48.75       59.95      8.63 o 
   2   5   3        1.49        1.66      5.79 o 
   3   5   3      803.06      799.67     25.39 o 
   4   5   3      480.64      537.41     32.66 o 
   5   5   3      203.23      210.04     22.10 o 
   6   5   3       34.08       14.25     15.24 o 
   7   5   3      190.41      176.37     24.19 o 
 -10   6   3       11.83       26.08     16.56 o 
  -9   6   3      243.46      261.82     47.36 o 
  -8   6   3       33.48       30.53     33.76 o 
  -7   6   3      168.78      128.24     16.20 o 
  -6   6   3       31.24       30.06      8.69 o 
  -5   6   3     1073.26     1005.38     24.91 o 
  -4   6   3      746.93      714.38     19.43 o 
  -3   6   3       12.96       11.97      3.82 o 
  -2   6   3       60.35       49.50     10.18 o 
  -1   6   3      112.75      138.57     13.89 o 
   0   6   3     2371.79     2368.47     46.84 o 
   1   6   3       29.74       17.48      7.19 o 
   2   6   3        5.58        5.56     13.13 o 
   3   6   3       20.19       20.79     14.76 o 
   4   6   3       13.73       23.22     11.50 o 
   5   6   3      720.86      669.88     33.03 o 
   6   6   3       20.77       26.16     11.76 o 
   7   6   3        0.95       -2.52     24.13 o 
 -10   7   3       17.99       20.52     16.76 o 
  -9   7   3        1.05       18.07     13.64 o 
  -8   7   3        3.74       -0.89     11.01 o 
  -7   7   3        0.47        6.36      8.47 o 
  -6   7   3        0.21       -1.35      6.21 o 
  -5   7   3      160.76      160.06     23.15 o 
  -4   7   3        3.65        7.74      4.66 o 
  -3   7   3       24.69       31.78     19.16 o 
  -2   7   3        7.05       12.68      9.28 o 
  -1   7   3       50.32       46.38     17.49 o 
   0   7   3      162.19      169.77     10.44 o 
   1   7   3       80.84       96.00     10.87 o 
   2   7   3      286.61      315.85     15.63 o 
   3   7   3      775.81      740.98     26.03 o 
   4   7   3      220.80      196.39     18.42 o 
   5   7   3       23.83        2.90     10.71 o 
   6   7   3       16.94       26.13     13.24 o 
  -9   8   3       86.61      130.57     32.73 o 
  -8   8   3        7.15       17.01     18.12 o 
  -7   8   3      356.13      370.04     28.97 o 
  -6   8   3       12.61        4.70     11.73 o 
  -5   8   3      111.55       95.26     16.29 o 
  -4   8   3       67.40       62.05     14.00 o 
  -3   8   3       18.25       -2.24      9.20 o 
  -2   8   3      619.63      580.91     31.80 o 
  -1   8   3      458.95      380.44     24.69 o 
   0   8   3      117.26      109.91     16.61 o 
   1   8   3        0.43       -3.80     14.08 o 
   2   8   3      397.40      423.81     40.94 o 
   3   8   3      229.12      297.35     37.98 o 
   4   8   3       47.23       19.08     22.82 o 
   5   8   3       40.18       20.56     25.04 o 
   6   8   3       14.25       14.82     26.95 o 
  -9   9   3       35.32       91.73     30.10 o 
  -8   9   3       22.43       33.07     24.58 o 
  -7   9   3      390.72      389.24     30.26 o 
  -6   9   3      860.78      776.30     38.16 o 
  -5   9   3      304.03      289.51     24.26 o 
  -4   9   3        1.21        5.15      9.43 o 
  -3   9   3      102.27       53.37     16.38 o 
  -2   9   3      159.73      157.45     19.04 o 
  -1   9   3       75.82       35.75     13.94 o 
   0   9   3       47.92       29.27     12.13 o 
   1   9   3        2.24        6.88     16.52 o 
   2   9   3       50.49       61.10     22.63 o 
   3   9   3       17.72        6.79     20.07 o 
   4   9   3      113.10      119.73     31.40 o 
   5   9   3       23.57      -14.33     23.25 o 
  -9  10   3       14.71       21.64     22.60 o 
  -8  10   3       36.29       -6.14     15.90 o 
  -7  10   3       64.58       33.12     15.45 o 
  -6  10   3      356.32      318.21     27.11 o 
  -5  10   3       86.80       94.73     17.16 o 
  -4  10   3        9.22        3.45     11.35 o 
  -3  10   3       78.77       82.73     18.69 o 
  -2  10   3       94.47      111.50     17.82 o 
  -1  10   3      288.92      280.58     24.70 o 
   0  10   3        3.96       20.29     13.18 o 
   1  10   3      115.32      141.16     29.11 o 
   2  10   3       55.10       35.41     20.38 o 
   3  10   3      347.53      331.74     43.84 o 
   4  10   3       62.13       49.09     25.41 o 
  -8  11   3      178.53      224.14     49.80 o 
  -7  11   3      220.23      202.10     25.93 o 
  -6  11   3      100.29      112.30     38.30 o 
  -5  11   3      103.48      102.85     18.60 o 
  -4  11   3       20.98       38.61     14.06 o 
  -3  11   3      338.55      339.79     27.78 o 
  -2  11   3      239.48      205.25     35.09 o 
  -1  11   3        1.86      -13.50     13.60 o 
   0  11   3        4.79      -12.16     11.09 o 
   1  11   3      182.10      217.05     37.02 o 
   2  11   3      190.83      159.77     33.71 o 
   3  11   3       11.79        0.80     22.14 o 
   4  11   3        1.91      -30.70     20.47 o 
  -8  12   3       52.06       39.03     17.87 o 
  -7  12   3        0.97        4.86     13.31 o 
  -6  12   3        0.93        7.82     13.89 o 
  -5  12   3       64.10       83.90     18.77 o 
  -4  12   3        7.59       22.18     13.34 o 
  -3  12   3      119.13      130.02     20.68 o 
  -2  12   3       22.15       14.88     13.41 o 
  -1  12   3        4.57       -8.01     24.00 o 
   0  12   3        0.10        4.94     18.06 o 
   1  12   3      196.58      188.86     35.69 o 
   2  12   3       42.62      -11.95     18.68 o 
   3  12   3       61.93      103.03     32.45 o 
  -7  13   3      106.53      105.44     41.62 o 
  -6  13   3        8.19       11.28     14.72 o 
  -5  13   3      109.99      118.71     22.14 o 
  -4  13   3       66.67       72.68     18.27 o 
  -3  13   3      175.25      173.33     24.78 o 
  -2  13   3       81.41       98.64     20.01 o 
  -1  13   3        8.91        0.39     14.59 o 
   0  13   3      137.81      205.96     37.57 o 
   1  13   3      116.39      110.25     31.99 o 
  -5  14   3       37.72       29.99     17.25 o 
  -4  14   3      139.03      139.32     24.37 o 
  -3  14   3       31.58       33.34     17.68 o 
  -2  14   3        4.93       -3.10     14.99 o 
  -1  14   3        0.56        6.02     15.76 o 
   0  14   3        0.00       16.64     23.16 o 
   1 -15   4        1.84       15.32     26.55 o 
   2 -15   4       19.75        0.68     12.28 o 
   3 -15   4       73.43       43.22     18.06 o 
   4 -15   4       88.36       76.74     16.52 o 
  -1 -14   4      257.99      294.60     30.21 o 
   0 -14   4      280.80      290.00     29.81 o 
   1 -14   4       33.88       45.34     17.10 o 
   2 -14   4       50.26       40.74     13.98 o 
   3 -14   4      198.31      207.17     20.91 o 
   4 -14   4       36.67       13.21     11.98 o 
   5 -14   4       81.45       87.04     16.07 o 
   6 -14   4        3.35        6.90     12.07 o 
  -2 -13   4      175.60      183.90     25.28 o 
  -1 -13   4        2.31       28.31     17.41 o 
   0 -13   4       71.25       72.07     23.33 o 
   1 -13   4        1.52        3.95     10.45 o 
   2 -13   4       64.29       68.35     13.74 o 
   3 -13   4        5.25        0.58      9.07 o 
   4 -13   4        0.68        8.51     10.11 o 
   5 -13   4       39.63       43.69     14.77 o 
   6 -13   4        0.89       -1.45     10.47 o 
   7 -13   4       82.52       84.65     15.88 o 
  -3 -12   4       45.74       50.39     16.94 o 
  -2 -12   4      235.22      219.10     24.92 o 
  -1 -12   4      622.48      651.95     73.08 o 
   0 -12   4       32.79       45.16     24.39 o 
   1 -12   4      114.61       98.24     21.27 o 
   2 -12   4       25.73       14.92     10.04 o 
   3 -12   4      129.70      186.80     22.08 o 
   4 -12   4      184.68      204.72     18.64 o 
   5 -12   4       21.67       31.38     11.17 o 
   6 -12   4       41.42       44.97     12.59 o 
   7 -12   4       44.05       58.48     16.67 o 
   8 -12   4        0.16       10.03     19.57 o 
  -4 -11   4       20.87       57.43     27.11 o 
  -3 -11   4       19.55       38.97     14.86 o 
  -2 -11   4      210.60      231.84     23.57 o 
  -1 -11   4      370.46      371.81     55.33 o 
   0 -11   4        4.86       -2.33      9.85 o 
   1 -11   4      997.92     1028.99     76.74 o 
   2 -11   4     1005.17     1059.39     42.78 o 
   3 -11   4      146.68      179.29     20.13 o 
   4 -11   4       71.94       47.95     15.90 o 
   5 -11   4       48.40       20.36      9.77 o 
   6 -11   4       67.82       85.50     18.36 o 
   7 -11   4      103.01      102.97     27.11 o 
   8 -11   4      147.65      123.71     31.12 o 
  -5 -10   4        1.17       -8.58     24.48 o 
  -4 -10   4       84.14      123.96     31.99 o 
  -3 -10   4       55.97       62.87     15.60 o 
  -2 -10   4      400.39      389.38     27.18 o 
  -1 -10   4        8.13       -2.11     12.69 o 
   0 -10   4        0.43       -7.76      5.17 o 
   1 -10   4      456.32      495.03     22.23 o 
   2 -10   4      707.64      694.68     25.97 o 
   3 -10   4       17.80       31.48      9.29 o 
   4 -10   4      191.64      212.66     36.66 o 
   5 -10   4       76.02       94.80     14.77 o 
   6 -10   4       79.64      100.99     13.99 o 
   7 -10   4      177.14      186.80     21.60 o 
   8 -10   4        7.20       27.94     20.93 o 
   9 -10   4       14.62       31.31     23.09 o 
  -6  -9   4        9.05       -5.43     17.73 o 
  -5  -9   4       13.09       28.26     11.85 o 
  -4  -9   4      156.94      183.88     17.30 o 
  -3  -9   4      139.27      146.26     12.58 o 
  -2  -9   4       17.66       16.56      8.24 o 
  -1  -9   4       71.71       84.12     10.87 o 
   0  -9   4      676.00      728.47     25.82 o 
   1  -9   4      401.00      443.92     20.57 o 
   2  -9   4      260.30      275.29     16.66 o 
   3  -9   4      336.54      345.02     15.41 o 
   4  -9   4       84.65       70.95      8.80 o 
   5  -9   4      651.57      655.99     24.89 o 
   6  -9   4      195.53      193.28     13.81 o 
   7  -9   4        1.74        6.28     11.48 o 
   8  -9   4       47.00       61.28     16.55 o 
   9  -9   4      157.22      188.78     31.21 o 
  -6  -8   4      122.39      139.42     18.65 o 
  -5  -8   4        6.91        8.12     10.11 o 
  -4  -8   4      207.36      217.69     14.41 o 
  -3  -8   4       39.70       40.12     12.29 o 
  -2  -8   4        0.61       -0.49      6.92 o 
  -1  -8   4      529.52      567.02     32.71 o 
   0  -8   4      508.68      545.86     21.08 o 
   1  -8   4        4.19       -9.23      6.16 o 
   2  -8   4        0.75       -8.37      5.58 o 
   3  -8   4      351.81      379.60     19.90 o 
   4  -8   4        0.12       -2.48      5.17 o 
   5  -8   4      507.31      488.76     20.80 o 
   6  -8   4      257.01      272.10     17.43 o 
   7  -8   4       24.42       40.92     13.62 o 
   8  -8   4       50.60       23.34     19.73 o 
   9  -8   4      149.85      182.37     35.10 o 
  -7  -7   4        0.25      -12.21     17.25 o 
  -6  -7   4        9.21        6.60     11.02 o 
  -5  -7   4        4.14       15.96     17.31 o 
  -4  -7   4      331.66      320.28     18.27 o 
  -3  -7   4     1050.37      981.90     25.84 o 
  -2  -7   4       20.92       24.27      6.70 o 
  -1  -7   4       67.83       94.00     12.91 o 
   0  -7   4      333.77      328.48     15.48 o 
   1  -7   4     1598.51     1660.14     37.76 o 
   2  -7   4      762.98      742.63     22.52 o 
   3  -7   4       49.21       63.76      8.60 o 
   4  -7   4       46.67       48.10      7.49 o 
   5  -7   4       25.13       15.55     16.39 o 
   6  -7   4       27.73       15.45      9.44 o 
   7  -7   4        0.41       -4.48     15.50 o 
   8  -7   4      111.96      130.20     29.82 o 
   9  -7   4      367.72      338.32     43.13 o 
  -8  -6   4      253.08      262.70     30.25 o 
  -7  -6   4      132.34      113.93     21.52 o 
  -6  -6   4        9.77        4.23     11.51 o 
  -5  -6   4      221.94      227.04     37.59 o 
  -4  -6   4      146.88      160.13     16.34 o 
  -3  -6   4      544.32      558.48     20.86 o 
  -2  -6   4        5.05       -1.82      4.74 o 
  -1  -6   4     1347.90     1393.10     40.64 o 
   0  -6   4      378.91      351.62     18.67 o 
   1  -6   4       50.89       52.25      7.54 o 
   2  -6   4        0.10        8.25      5.21 o 
   3  -6   4      149.54      139.70     10.92 o 
   4  -6   4      302.51      305.23     13.27 o 
   5  -6   4      310.47      338.94     20.19 o 
   6  -6   4       15.93       24.83      9.62 o 
   7  -6   4        0.63       11.95     15.44 o 
   8  -6   4       78.14      104.88     28.28 o 
   9  -6   4       47.78       46.65     25.59 o 
  -8  -5   4        0.86      -12.28     13.62 o 
  -7  -5   4       16.31        7.11     12.58 o 
  -6  -5   4      103.20       71.52     16.12 o 
  -5  -5   4       16.31       14.74     10.54 o 
  -4  -5   4      149.86      142.44     11.58 o 
  -3  -5   4       66.99       53.72     10.69 o 
  -2  -5   4       43.57       48.03      7.51 o 
  -1  -5   4        0.52       -7.57      5.05 o 
   0  -5   4      171.73      212.41     10.50 o 
   1  -5   4      222.14      214.17     10.29 o 
   2  -5   4       23.55       35.33      5.87 o 
   3  -5   4        5.59       -2.17      3.91 o 
   4  -5   4      529.62      525.49     22.81 o 
   5  -5   4      135.74      141.54     13.60 o 
   6  -5   4        6.96        5.70      7.44 o 
   7  -5   4        9.56       10.99     17.29 o 
   8  -5   4        0.43        8.68     18.00 o 
   9  -5   4      130.48      166.94     35.32 o 
  -8  -4   4      121.59      100.30     20.77 o 
  -7  -4   4      175.76      151.35     22.02 o 
  -6  -4   4       33.68       23.61     29.48 o 
  -5  -4   4      634.44      652.50     32.18 o 
  -4  -4   4      916.45      892.06     29.39 o 
  -3  -4   4       25.86       22.21      6.17 o 
  -2  -4   4      143.53      165.44     12.29 o 
  -1  -4   4     2549.64     2543.73     57.63 o 
   0  -4   4     2881.80     2889.06     52.70 o 
   1  -4   4       65.11       73.71      6.60 o 
   2  -4   4      643.09      662.50     17.24 o 
   3  -4   4     2413.05     2499.27     60.24 o 
   4  -4   4     1175.76     1174.89     35.53 o 
   5  -4   4      996.80      920.32     30.96 o 
   6  -4   4        2.29       10.37     16.05 o 
   7  -4   4      246.72      274.29     34.67 o 
   8  -4   4       41.01       38.56     20.53 o 
   9  -4   4      143.56      164.13     35.63 o 
  -9  -3   4       52.03       66.11     20.10 o 
  -8  -3   4       71.20       54.90     27.52 o 
  -7  -3   4      333.07      361.66     28.85 o 
  -6  -3   4       96.89       88.10     22.09 o 
  -5  -3   4      173.69      187.03     22.71 o 
  -4  -3   4      145.08      124.00      9.67 o 
  -3  -3   4      186.72      203.90     15.66 o 
  -2  -3   4      187.51      229.75     10.57 o 
  -1  -3   4      728.03      775.48     18.85 o 
   0  -3   4      172.79      168.38      6.46 o 
   1  -3   4      688.45      680.69     13.85 o 
   2  -3   4     1133.39     1175.97     44.46 o 
   3  -3   4      588.06      631.66     18.22 o 
   4  -3   4      957.45      905.22     28.86 o 
   5  -3   4     1502.63     1564.43     43.15 o 
   6  -3   4        7.93       -8.27     13.52 o 
   7  -3   4      295.03      283.52     35.97 o 
   8  -3   4       41.80       68.63     25.07 o 
   9  -3   4        5.31       15.10     22.20 o 
  -9  -2   4       63.08       98.78     21.77 o 
  -8  -2   4        0.01        7.79     12.80 o 
  -7  -2   4        0.46       -1.00     10.61 o 
  -6  -2   4       17.13        8.43     10.98 o 
  -5  -2   4        0.46       -1.31      4.40 o 
  -4  -2   4       17.22        7.06      5.95 o 
  -3  -2   4       94.89      101.27      7.15 o 
  -2  -2   4      989.19      927.91     21.95 o 
  -1  -2   4       68.37       65.64      7.26 o 
   0  -2   4      138.50      123.98      4.28 o 
   1  -2   4      762.27      748.80     29.84 o 
   2  -2   4     1134.90     1097.06     29.28 o 
   3  -2   4     2724.08     2681.10     50.37 o 
   4  -2   4       58.92       59.76      6.38 o 
   5  -2   4      258.71      248.76     14.14 o 
   6  -2   4       35.12       30.27     12.76 o 
   7  -2   4      103.02      100.25     18.48 o 
   8  -2   4      110.04       67.22     23.14 o 
   9  -2   4        1.07      -14.20     19.30 o 
  -9  -1   4        0.78      -10.55     13.59 o 
  -8  -1   4       12.39        2.13     12.27 o 
  -7  -1   4       16.82       21.37     12.51 o 
  -6  -1   4     1243.80     1096.52     91.03 o 
  -5  -1   4      434.86      403.09     15.13 o 
  -4  -1   4      184.39      197.25     12.21 o 
  -3  -1   4       78.64       83.57      5.83 o 
  -2  -1   4      132.55      138.96      7.88 o 
  -1  -1   4     3572.35     3545.07     74.76 o 
   0  -1   4       63.18       71.33      6.87 o 
   1  -1   4     2823.98     2670.90     58.42 o 
   2  -1   4       74.29       85.66      7.52 o 
   3  -1   4      142.67      155.62      9.79 o 
   4  -1   4      258.20      240.91     10.36 o 
   5  -1   4       79.25       98.86      6.94 o 
   6  -1   4      124.65      150.52     26.61 o 
   7  -1   4        0.01       16.08     12.52 o 
   8  -1   4       36.00       27.67     15.43 o 
   9  -1   4        0.68       13.56     16.07 o 
  -9   0   4       89.47       51.80     45.60 o 
  -8   0   4        3.55        0.77     13.75 o 
  -7   0   4       53.98       65.54     14.83 o 
  -6   0   4      188.12      206.93     30.89 o 
  -5   0   4       71.86       79.78      6.19 o 
  -4   0   4     1574.03     1582.67     29.05 o 
  -3   0   4        5.41       -0.90      3.13 o 
  -2   0   4       67.17       53.12      5.49 o 
  -1   0   4     3622.69     3536.76     59.74 o 
   0   0   4      482.63      477.59     14.14 o 
   1   0   4     1155.21     1148.71     40.66 o 
   2   0   4       45.45       54.09      5.65 o 
   3   0   4       25.39       23.06      4.94 o 
   4   0   4      175.81      177.28      8.41 o 
   5   0   4      199.86      198.81     18.91 o 
   6   0   4     1097.70     1131.06     44.81 o 
   7   0   4       69.43       41.46     15.63 o 
   8   0   4        2.15       13.96     18.39 o 
   9   0   4       55.29       88.03     22.45 o 
 -10   1   4       98.84      123.45     24.66 o 
  -9   1   4      213.06      190.51     26.01 o 
  -8   1   4      483.15      534.30     34.73 o 
  -7   1   4      161.97      176.84     20.62 o 
  -6   1   4      435.23      437.82     36.29 o 
  -5   1   4      401.54      376.48     34.36 o 
  -4   1   4      530.76      523.07     14.10 o 
  -3   1   4      861.14      807.30     21.89 o 
  -2   1   4     1320.43     1308.61     27.03 o 
  -1   1   4      472.12      475.62     12.40 o 
   0   1   4     1149.63     1136.76     22.90 o 
   1   1   4      636.63      588.08     18.62 o 
   2   1   4     1844.28     1784.35     35.84 o 
   3   1   4      448.36      471.01     13.41 o 
   4   1   4      184.83      181.06     11.35 o 
   5   1   4      277.18      313.29     29.47 o 
   6   1   4        5.38       10.40     15.47 o 
   7   1   4       11.25       30.40     14.19 o 
   8   1   4       43.56       22.24     27.48 o 
   9   1   4       16.95        6.70     17.12 o 
 -10   2   4        0.39        1.25     15.17 o 
  -9   2   4       74.44       52.42     17.33 o 
  -8   2   4       35.83       21.21     14.67 o 
  -7   2   4      307.34      307.79     51.56 o 
  -6   2   4      928.54      926.89     37.29 o 
  -5   2   4     1707.51     1692.36     38.47 o 
  -4   2   4      943.09      995.39     32.61 o 
  -3   2   4        2.29        6.15      4.72 o 
  -2   2   4     1048.39     1046.85     20.34 o 
  -1   2   4      240.13      228.65     12.20 o 
   0   2   4       46.25       48.85      5.72 o 
   1   2   4       14.42        4.75      4.36 o 
   2   2   4      713.01      727.00     36.06 o 
   3   2   4      291.76      310.99     18.46 o 
   4   2   4        0.23        1.97     10.39 o 
   5   2   4       24.87       39.53     12.55 o 
   6   2   4      153.83      117.46     28.06 o 
   7   2   4      519.32      478.97     34.24 o 
   8   2   4       10.08       -6.92     12.37 o 
 -10   3   4       10.99       11.56     17.44 o 
  -9   3   4        1.43       -8.95     12.45 o 
  -8   3   4       13.58       12.55     12.05 o 
  -7   3   4      664.32      630.50     32.37 o 
  -6   3   4       91.05       99.75     10.46 o 
  -5   3   4      697.18      690.68     28.17 o 
  -4   3   4      563.62      530.54     18.11 o 
  -3   3   4     1448.04     1429.85     27.22 o 
  -2   3   4     1351.16     1369.77     29.10 o 
  -1   3   4      180.04      181.96     11.66 o 
   0   3   4     3115.08     3089.97     69.37 o 
   1   3   4     2080.70     2144.46     51.75 o 
   2   3   4      279.75      283.10     16.31 o 
   3   3   4       52.19       44.41     12.53 o 
   4   3   4      333.17      359.38     22.73 o 
   5   3   4      999.77     1080.91     42.23 o 
   6   3   4      729.51      788.85     38.06 o 
   7   3   4       40.73       21.00     14.66 o 
   8   3   4       68.58       37.70     27.52 o 
 -10   4   4        7.73       -6.85     14.48 o 
  -9   4   4       44.20       38.87     16.32 o 
  -8   4   4      447.96      466.14     30.84 o 
  -7   4   4        0.63        1.80      9.99 o 
  -6   4   4      211.28      223.67     31.28 o 
  -5   4   4      135.87      108.65     10.49 o 
  -4   4   4     2677.73     2638.54     52.36 o 
  -3   4   4      963.96      975.59     20.79 o 
  -2   4   4      373.28      350.27     12.30 o 
  -1   4   4       58.56       76.58      9.68 o 
   0   4   4      246.55      295.69     13.95 o 
   1   4   4      126.38      117.48     10.67 o 
   2   4   4        6.15       -0.05      6.48 o 
   3   4   4        0.35       -2.43      6.81 o 
   4   4   4       23.28       19.72      8.88 o 
   5   4   4        2.53       15.35     11.43 o 
   6   4   4      120.87      108.68     26.07 o 
   7   4   4       63.51       60.52     17.15 o 
   8   4   4       21.62       -8.30     33.10 o 
 -10   5   4        8.22       18.16     15.90 o 
  -9   5   4        5.64       -0.25     12.96 o 
  -8   5   4       25.78       24.73     12.27 o 
  -7   5   4        1.01        9.71     10.03 o 
  -6   5   4      302.59      312.07     27.39 o 
  -5   5   4      109.25      141.93     10.13 o 
  -4   5   4        7.90       11.63      4.92 o 
  -3   5   4      152.82      159.48      7.98 o 
  -2   5   4      248.37      258.59     10.50 o 
  -1   5   4       62.61       71.11      8.15 o 
   0   5   4      128.23      136.51      8.65 o 
   1   5   4      523.29      452.35     19.84 o 
   2   5   4       10.93       10.15      8.36 o 
   3   5   4       84.09      101.88     11.42 o 
   4   5   4      188.22      183.40     15.65 o 
   5   5   4      240.71      230.64     18.26 o 
   6   5   4        0.10       -0.21     12.13 o 
   7   5   4       39.23       46.71     14.99 o 
 -10   6   4        8.16        4.09     15.52 o 
  -9   6   4       79.93      118.35     20.31 o 
  -8   6   4      109.97      132.69     18.75 o 
  -7   6   4      112.13      115.38     15.89 o 
  -6   6   4      767.64      688.66     22.14 o 
  -5   6   4        1.61       -5.36      5.09 o 
  -4   6   4      107.20       96.87      7.84 o 
  -3   6   4      473.76      445.19     19.86 o 
  -2   6   4       44.23       33.60      9.52 o 
  -1   6   4     1145.76     1118.17     73.36 o 
   0   6   4      519.33      499.83     16.31 o 
   1   6   4      200.90      192.03     13.71 o 
   2   6   4      212.16      228.44     38.82 o 
   3   6   4      378.87      388.65     18.77 o 
   4   6   4       28.13       19.42      9.67 o 
   5   6   4      130.26      131.47     16.18 o 
   6   6   4        0.38       -3.00     10.96 o 
   7   6   4      233.27      211.26     28.83 o 
 -10   7   4       18.05       13.31     23.03 o 
  -9   7   4       36.56       43.85     16.07 o 
  -8   7   4       29.30       21.51     10.61 o 
  -7   7   4       16.36       12.61      8.71 o 
  -6   7   4      127.72      135.79     11.36 o 
  -5   7   4       16.19       21.02      6.46 o 
  -4   7   4       11.11       14.39      5.30 o 
  -3   7   4      129.88      133.86     15.57 o 
  -2   7   4       52.58       30.64     10.64 o 
  -1   7   4       99.59      110.39     15.20 o 
   0   7   4       58.41       56.04     15.64 o 
   1   7   4       33.35       38.18      9.09 o 
   2   7   4        4.16       -0.35      9.11 o 
   3   7   4      517.46      553.44     29.46 o 
   4   7   4      220.85      224.50     17.70 o 
   5   7   4      109.99       64.49     29.78 o 
   6   7   4        5.28      -14.54     15.56 o 
  -9   8   4       25.41       20.13     20.75 o 
  -8   8   4        1.31       10.68     17.04 o 
  -7   8   4      168.36      171.25     22.27 o 
  -6   8   4      118.55      113.61     17.95 o 
  -5   8   4     1563.55     1601.29     54.75 o 
  -4   8   4       20.09        9.11     10.10 o 
  -3   8   4       71.13       70.54     22.18 o 
  -2   8   4       33.84       37.90     11.96 o 
  -1   8   4      255.79      264.42     21.63 o 
   0   8   4      622.96      596.25     30.74 o 
   1   8   4        2.26       -0.83     16.49 o 
   2   8   4       61.99       69.78     22.91 o 
   3   8   4       70.31       80.83     27.29 o 
   4   8   4      302.74      225.44     38.28 o 
   5   8   4       30.80       41.12     27.88 o 
   6   8   4      253.84      238.23     45.45 o 
  -9   9   4      117.84      103.03     31.80 o 
  -8   9   4        1.93      -14.42     17.17 o 
  -7   9   4      119.55      174.16     48.04 o 
  -6   9   4      758.72      729.13     37.34 o 
  -5   9   4      654.39      615.79     32.69 o 
  -4   9   4      378.57      385.00     26.91 o 
  -3   9   4       13.82       12.40     14.87 o 
  -2   9   4      626.48      601.30     30.86 o 
  -1   9   4      306.03      281.87     77.60 o 
   0   9   4       47.76       11.88     11.24 o 
   1   9   4        2.89      -19.68     13.12 o 
   2   9   4        8.10       13.37     19.45 o 
   3   9   4       78.77       77.96     26.40 o 
   4   9   4        0.02        3.92     23.22 o 
   5   9   4       59.93       72.31     32.39 o 
  -9  10   4        2.75       42.51     26.12 o 
  -8  10   4       15.20       -2.32     33.59 o 
  -7  10   4      116.18      102.90     20.32 o 
  -6  10   4        2.43        2.89     11.89 o 
  -5  10   4      309.29      204.42     40.31 o 
  -4  10   4      191.27      182.16     21.64 o 
  -3  10   4       19.17        6.47     12.01 o 
  -2  10   4      177.84      206.46     22.71 o 
  -1  10   4      323.07      268.12     24.73 o 
   0  10   4        0.13      -10.86     11.04 o 
   1  10   4        1.62      -13.89     17.23 o 
   2  10   4      281.91      243.41     38.04 o 
   3  10   4      286.87      254.50     40.85 o 
   4  10   4        2.80      -32.11     21.74 o 
  -8  11   4        9.12        4.06     13.79 o 
  -7  11   4       11.07        8.53     13.38 o 
  -6  11   4        9.54       23.26     19.73 o 
  -5  11   4       34.31       67.69     17.43 o 
  -4  11   4       45.76       57.07     22.37 o 
  -3  11   4       54.65       57.51     18.73 o 
  -2  11   4      109.55       89.02     20.19 o 
  -1  11   4      105.30      128.40     21.03 o 
   0  11   4       17.25       10.64     13.19 o 
   1  11   4      138.37      162.58     34.05 o 
   2  11   4       67.51       80.64     28.22 o 
   3  11   4       28.02       -6.92     20.25 o 
  -7  12   4       12.94       21.21     15.26 o 
  -6  12   4        8.41       11.14     13.21 o 
  -5  12   4        2.67        0.38     11.55 o 
  -4  12   4       15.22       18.44     13.40 o 
  -3  12   4        5.64        5.36     12.46 o 
  -2  12   4        0.24       -3.11     11.79 o 
  -1  12   4       49.29       61.11     54.54 o 
   0  12   4        0.17        4.20     17.63 o 
   1  12   4       29.25       37.02     21.98 o 
   2  12   4        9.03       -0.86     19.82 o 
  -6  13   4        6.69        3.87     14.60 o 
  -5  13   4        2.75       -1.36     17.86 o 
  -4  13   4      197.03      173.30     36.23 o 
  -3  13   4      437.34      453.03     35.82 o 
  -2  13   4       94.11       67.76     18.41 o 
  -1  13   4        6.95        3.30     16.50 o 
   0  13   4       47.94       -6.17     19.94 o 
   1  13   4      118.96      101.98     31.06 o 
  -5  14   4        1.07       -9.55     14.59 o 
  -4  14   4       13.08       11.44     20.11 o 
  -3  14   4      132.29      105.68     23.58 o 
  -2  14   4      148.24      152.88     25.89 o 
  -1  14   4       20.77        7.08     16.13 o 
   2 -15   5        4.34       -0.36     11.38 o 
   3 -15   5       10.75       -7.11     11.31 o 
   4 -15   5       58.40       56.34     15.26 o 
  -1 -14   5      184.54      205.79     48.80 o 
   0 -14   5      676.49      719.28     82.71 o 
   1 -14   5       41.67       59.85     19.05 o 
   2 -14   5        2.69       -0.38     10.56 o 
   3 -14   5        5.28        4.02     10.64 o 
   4 -14   5       19.15       13.18     11.56 o 
   5 -14   5       98.32       93.91     15.95 o 
   6 -14   5       16.26       14.38     10.53 o 
  -2 -13   5       54.04       73.27     18.53 o 
  -1 -13   5      180.59      229.77     26.05 o 
   0 -13   5       78.61       47.81     15.69 o 
   1 -13   5       23.17       -0.40     10.17 o 
   2 -13   5       54.69       63.29     13.40 o 
   3 -13   5      272.27      300.63     21.92 o 
   4 -13   5       47.14       56.27     19.94 o 
   5 -13   5        0.75        1.80     14.98 o 
   6 -13   5        9.32       11.66      9.34 o 
   7 -13   5        0.33       -0.57     11.26 o 
  -3 -12   5       34.14       29.23     15.02 o 
  -2 -12   5      216.00      259.78     47.50 o 
  -1 -12   5       41.80       55.70     15.76 o 
   0 -12   5       91.54       87.94     17.88 o 
   1 -12   5      236.04      264.94     25.48 o 
   2 -12   5       78.17       78.55     13.41 o 
   3 -12   5      282.08      308.90     22.61 o 
   4 -12   5      151.70      143.96     16.49 o 
   5 -12   5       26.59       39.96     11.61 o 
   6 -12   5        5.84        1.46     10.13 o 
   7 -12   5      169.07      230.42     40.07 o 
   8 -12   5       42.22       66.38     25.53 o 
  -4 -11   5        0.08       -9.35     20.10 o 
  -3 -11   5       33.74       35.80     14.75 o 
  -2 -11   5       99.55      100.94     18.53 o 
  -1 -11   5       37.53       46.40     15.34 o 
   0 -11   5      168.29      171.77     19.90 o 
   1 -11   5       72.12       49.61     11.64 o 
   2 -11   5      425.62      439.65     22.67 o 
   3 -11   5      546.92      545.44     25.31 o 
   4 -11   5       84.38      105.40     15.28 o 
   5 -11   5       22.07       25.54     10.00 o 
   6 -11   5       51.05       27.32     11.33 o 
   7 -11   5       17.62       13.67     11.75 o 
   8 -11   5       49.63       82.59     27.39 o 
  -5 -10   5       49.52      110.25     32.17 o 
  -4 -10   5      195.19      262.46     39.40 o 
  -3 -10   5        3.88        7.05      9.10 o 
  -2 -10   5       41.93       47.21     10.63 o 
  -1 -10   5       17.23        8.22      8.24 o 
   0 -10   5     1074.16     1033.40     40.18 o 
   1 -10   5      179.54      232.60     16.63 o 
   2 -10   5      803.02      838.74     28.56 o 
   3 -10   5      550.07      608.44     24.26 o 
   4 -10   5       37.82       40.61      8.73 o 
   5 -10   5      108.24      119.16     11.83 o 
   6 -10   5      100.11       56.56     13.90 o 
   7 -10   5      107.06      108.90     14.84 o 
   8 -10   5       95.41       73.60     25.78 o 
  -6  -9   5       41.25       37.95     13.07 o 
  -5  -9   5      149.87      136.78     17.91 o 
  -4  -9   5        8.08        8.73     10.27 o 
  -3  -9   5       85.49       94.63     13.05 o 
  -2  -9   5      895.08      933.97     50.10 o 
  -1  -9   5       62.88       55.92     13.32 o 
   0  -9   5      207.72      181.40     14.55 o 
   1  -9   5      197.41      210.80     14.99 o 
   2  -9   5      115.31      116.21     12.01 o 
   3  -9   5       50.11       49.58     10.08 o 
   4  -9   5      146.76      154.14     11.62 o 
   5  -9   5        8.26        1.30      6.61 o 
   6  -9   5      113.54      152.50     21.60 o 
   7  -9   5       84.35       88.85     17.46 o 
   8  -9   5       88.59       67.31     17.71 o 
   9  -9   5       26.31       22.08     16.03 o 
  -6  -8   5      146.84      160.54     24.39 o 
  -5  -8   5        6.36        1.01      9.45 o 
  -4  -8   5       75.76       68.80     10.20 o 
  -3  -8   5      193.76      193.22     13.29 o 
  -2  -8   5      343.26      346.85     18.30 o 
  -1  -8   5      497.60      485.67     25.41 o 
   0  -8   5      105.55      106.78     11.40 o 
   1  -8   5       33.76       44.09     14.55 o 
   2  -8   5       90.50      111.75     10.85 o 
   3  -8   5       18.57       13.43      7.14 o 
   4  -8   5      496.46      486.74     17.49 o 
   5  -8   5      318.41      317.97     15.62 o 
   6  -8   5      178.19      176.27     18.21 o 
   7  -8   5       42.72       41.16     19.82 o 
   8  -8   5       24.87       35.88     21.24 o 
   9  -8   5        0.05       12.75     22.38 o 
  -7  -7   5        3.97      -13.81     11.55 o 
  -6  -7   5       67.09       70.67     14.81 o 
  -5  -7   5       11.04        9.56     14.65 o 
  -4  -7   5       87.80       79.66      9.99 o 
  -3  -7   5       58.53       51.74     10.84 o 
  -2  -7   5      174.05      180.77     21.61 o 
  -1  -7   5      500.98      532.21     24.22 o 
   0  -7   5       77.62       77.10     11.86 o 
   1  -7   5       16.82        6.50      9.73 o 
   2  -7   5     1167.30     1169.58     35.59 o 
   3  -7   5       54.84       59.61      8.50 o 
   4  -7   5      766.14      764.19     21.33 o 
   5  -7   5      422.19      418.27     21.11 o 
   6  -7   5       71.43       76.07     13.70 o 
   7  -7   5        2.20       19.05     17.88 o 
   8  -7   5        5.81       -2.75     18.31 o 
   9  -7   5       86.96      133.93     32.45 o 
  -7  -6   5      242.09      200.40     29.78 o 
  -6  -6   5      388.31      382.79     29.80 o 
  -5  -6   5        0.24       -4.01      8.84 o 
  -4  -6   5      520.34      529.49     18.98 o 
  -3  -6   5      353.38      366.18     21.24 o 
  -2  -6   5      289.41      298.97     18.39 o 
  -1  -6   5      229.99      241.98     19.79 o 
   0  -6   5     3431.06     3571.11     65.54 o 
   1  -6   5     2982.93     2958.69     55.57 o 
   2  -6   5        2.51       -6.16      4.11 o 
   3  -6   5        9.57       12.59      5.70 o 
   4  -6   5        5.64       10.34      6.67 o 
   5  -6   5      973.17      974.40     43.36 o 
   6  -6   5     1257.29     1230.85     41.66 o 
   7  -6   5       53.25       -3.70     16.39 o 
   8  -6   5       10.24       13.21     19.70 o 
   9  -6   5        3.50        6.88     20.72 o 
  -8  -5   5       61.24       43.06     26.14 o 
  -7  -5   5        1.25       12.50     12.93 o 
  -6  -5   5      246.13      262.50     48.10 o 
  -5  -5   5        9.52        6.39     11.11 o 
  -4  -5   5        6.15       14.15      6.90 o 
  -3  -5   5      108.55       99.13      9.98 o 
  -2  -5   5      370.85      355.06     29.83 o 
  -1  -5   5      108.02      114.47     12.23 o 
   0  -5   5      514.46      567.36     30.19 o 
   1  -5   5      499.07      461.88     14.22 o 
   2  -5   5      899.08      940.66     22.77 o 
   3  -5   5        1.15        4.24      4.72 o 
   4  -5   5      285.20      282.45     21.89 o 
   5  -5   5     1401.62     1487.66     45.05 o 
   6  -5   5     1543.37     1568.16     47.36 o 
   7  -5   5        2.53       -9.60     14.70 o 
   8  -5   5       85.08      105.53     28.93 o 
   9  -5   5       51.04       14.94     23.03 o 
  -8  -4   5      344.81      413.00     34.18 o 
  -7  -4   5       17.56       35.53     14.75 o 
  -6  -4   5      119.92      123.06     19.12 o 
  -5  -4   5        0.71        4.93      9.64 o 
  -4  -4   5      287.26      309.62     15.34 o 
  -3  -4   5      863.19      833.41     24.47 o 
  -2  -4   5      421.64      471.76     23.23 o 
  -1  -4   5      732.23      699.78     19.19 o 
   0  -4   5       41.23       42.26      4.69 o 
   1  -4   5      722.46      721.25     15.52 o 
   2  -4   5      365.35      342.29     10.58 o 
   3  -4   5     1153.02     1135.44     45.17 o 
   4  -4   5      955.08      952.42     43.50 o 
   5  -4   5       41.16       40.81      9.78 o 
   6  -4   5       83.97       84.22     22.26 o 
   7  -4   5        6.43       -3.64     15.41 o 
   8  -4   5        7.78       26.80     20.62 o 
   9  -4   5        3.10       -5.37     20.69 o 
  -9  -3   5       32.31       46.44     20.01 o 
  -8  -3   5        3.05       21.85     14.89 o 
  -7  -3   5       82.16      121.62     19.57 o 
  -6  -3   5       51.24       44.16     13.74 o 
  -5  -3   5     1894.60     1799.65     57.17 o 
  -4  -3   5      465.27      385.11     16.38 o 
  -3  -3   5       25.18       35.87      5.61 o 
  -2  -3   5      391.23      391.44     14.28 o 
  -1  -3   5     1250.04     1323.19     27.84 o 
   0  -3   5      317.33      280.71      9.61 o 
   1  -3   5     1002.52     1025.64     18.63 o 
   2  -3   5        6.51        7.02      5.36 o 
   3  -3   5      431.41      442.04     15.72 o 
   4  -3   5      680.21      667.64     26.51 o 
   5  -3   5       80.60       78.01     10.43 o 
   6  -3   5        5.11       -4.29     15.00 o 
   7  -3   5       81.92       84.22     25.10 o 
   8  -3   5       20.67       40.41     23.37 o 
   9  -3   5       77.25        3.61     20.44 o 
  -9  -2   5       71.22       80.13     27.68 o 
  -8  -2   5       54.98       39.89     15.80 o 
  -7  -2   5      100.53      107.05     22.32 o 
  -6  -2   5      116.91      148.07     18.78 o 
  -5  -2   5      321.73      303.93     20.75 o 
  -4  -2   5        0.61        0.01      4.11 o 
  -3  -2   5       54.23       58.78      6.05 o 
  -2  -2   5        3.95        7.21      4.35 o 
  -1  -2   5      599.00      556.14     19.85 o 
   0  -2   5     2174.53     2090.97     49.90 o 
   1  -2   5       15.46       26.48      6.82 o 
   2  -2   5       71.80       50.04     13.09 o 
   3  -2   5       13.47        7.71      8.18 o 
   4  -2   5      250.90      261.61     12.15 o 
   5  -2   5       67.16       60.47     10.51 o 
   6  -2   5       77.03       90.00     22.38 o 
   7  -2   5      406.67      433.97     44.03 o 
   8  -2   5       68.02      102.19     28.65 o 
   9  -2   5       28.56       59.37     25.47 o 
  -9  -1   5      286.66      286.66     31.77 o 
  -8  -1   5       91.50       75.77     24.33 o 
  -7  -1   5      188.17      189.31     21.81 o 
  -6  -1   5       72.52       80.73     21.52 o 
  -5  -1   5      467.87      462.60     26.92 o 
  -4  -1   5     1239.00     1226.60     25.27 o 
  -3  -1   5       12.67       12.64      4.87 o 
  -2  -1   5      797.55      758.62     19.86 o 
  -1  -1   5     1727.19     1720.85     42.27 o 
   0  -1   5       23.41       23.64      5.92 o 
   1  -1   5       95.22      102.22     11.76 o 
   2  -1   5     1674.24     1631.22     40.77 o 
   3  -1   5     1358.79     1298.79     29.37 o 
   4  -1   5       74.86       99.36      8.21 o 
   5  -1   5        1.33        9.49      5.31 o 
   6  -1   5       15.38       13.55     16.83 o 
   7  -1   5        5.12       25.35     18.03 o 
   8  -1   5        8.49        7.47     18.03 o 
   9  -1   5        1.42       -1.39     18.71 o 
  -9   0   5       22.79       23.62     14.90 o 
  -8   0   5      105.53      108.52     19.73 o 
  -7   0   5        7.92       12.32     11.38 o 
  -6   0   5       85.11       76.35     14.73 o 
  -5   0   5        8.35        7.45      4.65 o 
  -4   0   5      413.89      433.59     13.27 o 
  -3   0   5       30.67       28.46      5.50 o 
  -2   0   5     2486.98     2574.97     48.61 o 
  -1   0   5      133.36      129.03      5.57 o 
   0   0   5      350.44      352.26      8.81 o 
   1   0   5       47.32       57.13      6.38 o 
   2   0   5     2213.01     2178.94     42.90 o 
   3   0   5      206.58      231.38     11.13 o 
   4   0   5        5.78        4.31      5.01 o 
   5   0   5        3.33      -18.29     12.20 o 
   6   0   5      153.85      120.47     26.00 o 
   7   0   5      461.41      485.10     47.24 o 
   8   0   5      107.69      102.66     28.74 o 
   9   0   5        0.35        9.08     21.64 o 
 -10   1   5       38.62       70.81     21.01 o 
  -9   1   5      208.97      205.53     26.78 o 
  -8   1   5       58.92       50.93     15.73 o 
  -7   1   5       31.93       21.45     12.82 o 
  -6   1   5     1971.25     1967.34     60.79 o 
  -5   1   5      175.79      177.10     17.19 o 
  -4   1   5      364.45      387.09     12.79 o 
  -3   1   5      125.48      146.61      7.86 o 
  -2   1   5     3823.73     3861.12     58.82 o 
  -1   1   5     2298.80     2202.64     35.29 o 
   0   1   5       99.75      103.82      7.36 o 
   1   1   5      519.20      472.88     14.40 o 
   2   1   5       33.08       33.62      5.84 o 
   3   1   5     2094.62     2011.42     41.55 o 
   4   1   5      253.06      258.69     12.35 o 
   5   1   5      314.25      277.31     31.52 o 
   6   1   5      303.50      373.33     27.46 o 
   7   1   5      107.71      117.45     36.43 o 
   8   1   5       47.40       58.75     26.27 o 
   9   1   5        4.50      -11.08     20.99 o 
 -10   2   5       10.96       -6.72     14.81 o 
  -9   2   5       93.04       80.08     19.42 o 
  -8   2   5      463.28      587.43     35.50 o 
  -7   2   5      241.54      241.52     22.54 o 
  -6   2   5       26.70       14.55     10.66 o 
  -5   2   5      186.29      189.35     12.51 o 
  -4   2   5       18.66       20.84      6.22 o 
  -3   2   5     9338.07     9739.25    137.66 o 
  -2   2   5      512.02      559.32     16.14 o 
  -1   2   5      109.97      134.94      7.90 o 
   0   2   5      816.68      770.23     19.43 o 
   1   2   5       55.18       53.36      6.43 o 
   2   2   5       33.84       35.24      6.56 o 
   3   2   5     1480.38     1512.89     43.37 o 
   4   2   5      125.48      145.87     13.90 o 
   5   2   5       68.03       76.55     15.26 o 
   6   2   5       53.97       46.69     14.96 o 
   7   2   5       63.39       52.45     18.96 o 
   8   2   5      194.59      179.60     36.25 o 
 -10   3   5       18.42       27.95     17.54 o 
  -9   3   5       90.09       86.72     19.31 o 
  -8   3   5      234.61      255.88     47.07 o 
  -7   3   5       79.39       70.21     15.47 o 
  -6   3   5        6.00       17.07      7.90 o 
  -5   3   5      275.77      252.19     18.00 o 
  -4   3   5      746.73      737.32     22.16 o 
  -3   3   5      176.63      216.52      9.68 o 
  -2   3   5      558.83      551.24     50.20 o 
  -1   3   5      206.13      244.38     13.80 o 
   0   3   5        0.01        3.39      7.53 o 
   1   3   5     1716.77     1687.09     44.01 o 
   2   3   5      717.73      704.52     26.51 o 
   3   3   5      122.68      117.10     14.02 o 
   4   3   5       66.05       94.99     18.00 o 
   5   3   5      158.83      182.11     20.09 o 
   6   3   5      226.36      220.19     23.28 o 
   7   3   5      143.35      152.02     22.41 o 
   8   3   5       11.78       21.46     23.25 o 
 -10   4   5        1.51        1.95     30.16 o 
  -9   4   5       59.84       27.73     15.10 o 
  -8   4   5      147.58      138.28     25.86 o 
  -7   4   5      781.27      795.43     68.20 o 
  -6   4   5      254.74      230.44     19.12 o 
  -5   4   5      515.24      493.17     19.56 o 
  -4   4   5      315.55      319.81     15.05 o 
  -3   4   5        4.56        2.65      4.06 o 
  -2   4   5     4206.33     3888.73     87.26 o 
  -1   4   5        0.07       -3.63      5.79 o 
   0   4   5      172.18      151.67      9.89 o 
   1   4   5       81.99       82.43     10.29 o 
   2   4   5      143.99      139.91     14.23 o 
   3   4   5      293.55      280.77     34.50 o 
   4   4   5       29.85       35.03     12.71 o 
   5   4   5       35.38       33.94     15.63 o 
   6   4   5        4.07       -1.13     15.04 o 
   7   4   5        0.26        5.40     18.65 o 
   8   4   5      137.83      120.22     36.22 o 
 -10   5   5       15.12        9.07     16.07 o 
  -9   5   5       54.55       72.98     17.16 o 
  -8   5   5        1.60        8.36     13.12 o 
  -7   5   5      109.38      100.91     16.24 o 
  -6   5   5      238.49      243.50     18.88 o 
  -5   5   5       34.88       15.18      6.63 o 
  -4   5   5      418.40      417.93     14.30 o 
  -3   5   5      126.86      119.03      9.15 o 
  -2   5   5       10.40       13.74      7.54 o 
  -1   5   5        2.75        2.06      7.02 o 
   0   5   5      636.45      590.19     18.39 o 
   1   5   5        0.00        1.61      7.83 o 
   2   5   5      190.82      181.51     24.50 o 
   3   5   5       81.89       83.05     18.57 o 
   4   5   5      326.94      366.05     26.71 o 
   5   5   5      409.51      432.25     29.72 o 
   6   5   5       36.23       45.70     16.77 o 
   7   5   5       32.21       11.38     15.51 o 
 -10   6   5        0.49       12.03     16.65 o 
  -9   6   5       89.78       83.75     18.88 o 
  -8   6   5       92.92      105.28     25.41 o 
  -7   6   5       20.16       -0.63      8.07 o 
  -6   6   5      133.35      120.99     11.22 o 
  -5   6   5       44.30       48.79      7.76 o 
  -4   6   5     3090.75     2937.83     50.58 o 
  -3   6   5       26.32       46.83     11.58 o 
  -2   6   5       58.86       64.15      6.12 o 
  -1   6   5       29.39       22.79      6.11 o 
   0   6   5      400.95      410.42     15.61 o 
   1   6   5      846.22      797.78     28.71 o 
   2   6   5        1.83       -7.14      8.41 o 
   3   6   5      131.33      126.10     18.15 o 
   4   6   5        9.05        9.43     21.27 o 
   5   6   5       86.40       76.29     19.88 o 
   6   6   5        5.85       -2.32     15.04 o 
   7   6   5       68.61       49.03     21.07 o 
  -9   7   5       12.57      -18.62     16.09 o 
  -8   7   5      200.54      180.70     22.11 o 
  -7   7   5       57.74       66.69     28.06 o 
  -6   7   5      160.37      179.38     12.36 o 
  -5   7   5      707.44      696.71     26.43 o 
  -4   7   5      367.00      312.88     64.62 o 
  -3   7   5       11.57       11.94     14.54 o 
  -2   7   5       23.24       28.35     11.08 o 
  -1   7   5      343.75      306.70     32.23 o 
   0   7   5        5.17       12.44     10.91 o 
   1   7   5        0.38      -21.35     14.23 o 
   2   7   5      209.58      153.66     28.28 o 
   3   7   5       19.11      -13.15     17.29 o 
   4   7   5       34.12       91.60     26.95 o 
   5   7   5       81.17       72.59     28.47 o 
   6   7   5       22.93       20.78     24.92 o 
  -9   8   5        0.30       -9.29     19.36 o 
  -8   8   5       66.56      143.78     31.95 o 
  -7   8   5      137.32      142.61     21.26 o 
  -6   8   5      146.01      167.94     21.34 o 
  -5   8   5        0.25       17.78     19.34 o 
  -4   8   5      880.56      795.48     86.09 o 
  -3   8   5     2003.17     1912.43     59.28 o 
  -2   8   5      100.45       99.25     15.69 o 
  -1   8   5       96.95       79.73     15.10 o 
   0   8   5      508.60      565.43     36.32 o 
   1   8   5      252.27      205.59     30.38 o 
   2   8   5       27.64       22.57     18.71 o 
   3   8   5      299.27      285.68     39.12 o 
   4   8   5      180.66      202.16     37.67 o 
   5   8   5      145.08      114.27     33.62 o 
  -9   9   5       81.67      140.26     34.92 o 
  -8   9   5        0.47       13.21     19.67 o 
  -7   9   5       30.37       42.31     15.75 o 
  -6   9   5      141.21      124.72     19.75 o 
  -5   9   5      206.21      220.41     22.69 o 
  -4   9   5      457.57      473.89     30.19 o 
  -3   9   5       11.14       16.84     11.90 o 
  -2   9   5       57.95       84.23     18.43 o 
  -1   9   5      352.63      352.34     26.08 o 
   0   9   5      309.61      263.85     24.01 o 
   1   9   5        4.68      -11.30     15.53 o 
   2   9   5        6.10        4.63     17.51 o 
   3   9   5       15.29       -2.47     18.52 o 
   4   9   5        8.46       15.44     24.17 o 
   5   9   5        2.92       20.96     26.80 o 
  -8  10   5       29.65       32.53     21.44 o 
  -7  10   5       21.52       22.80     14.12 o 
  -6  10   5      104.16       94.19     27.26 o 
  -5  10   5       45.07       57.20     15.75 o 
  -4  10   5      359.47      366.97     28.71 o 
  -3  10   5       98.06       71.54     16.17 o 
  -2  10   5       25.06       41.78     14.25 o 
  -1  10   5      227.70      233.98     36.59 o 
   0  10   5       26.48       23.83     13.41 o 
   1  10   5        2.20       -6.48     17.91 o 
   2  10   5       85.57       71.63     25.59 o 
   3  10   5       90.68      117.35     32.60 o 
   4  10   5       91.93       67.12     31.65 o 
  -8  11   5        0.78       24.67     15.41 o 
  -7  11   5        0.11       12.86     14.29 o 
  -6  11   5       74.41       84.65     22.74 o 
  -5  11   5       44.68       67.96     20.39 o 
  -4  11   5        6.94       20.89     13.33 o 
  -3  11   5      118.61      111.38     29.33 o 
  -2  11   5      403.49      373.08     30.50 o 
  -1  11   5       51.73       97.61     18.94 o 
   0  11   5       37.53       39.18     15.41 o 
   1  11   5       13.23       39.30     22.35 o 
   2  11   5      100.21       64.65     28.40 o 
   3  11   5      136.68      160.64     39.95 o 
  -7  12   5      102.24       92.18     21.50 o 
  -6  12   5      107.92      111.57     22.39 o 
  -5  12   5       11.66      -14.16      9.44 o 
  -4  12   5        0.96       -2.81     11.77 o 
  -3  12   5       40.69       43.64     16.49 o 
  -2  12   5       21.54       15.87     14.65 o 
  -1  12   5        0.01       -8.21     12.88 o 
   0  12   5        2.40       11.11     19.11 o 
   1  12   5        2.91       13.12     19.79 o 
   2  12   5       32.63       50.32     28.96 o 
  -6  13   5       61.72       30.65     17.65 o 
  -5  13   5       29.84       18.05     15.17 o 
  -4  13   5       51.04       62.45     18.68 o 
  -3  13   5       38.15       50.04     30.03 o 
  -2  13   5      283.37      268.83     29.67 o 
  -1  13   5      260.54      256.67     30.49 o 
   0  13   5        1.72       -4.32     21.12 o 
  -4  14   5       28.16       17.05     16.88 o 
  -3  14   5      156.84      175.45     27.32 o 
  -2  14   5       91.03       44.39     39.46 o 
   2 -15   6       62.15       38.16     25.81 o 
   3 -15   6        0.45        6.24     21.43 o 
  -1 -14   6       86.50       78.85     29.82 o 
   0 -14   6      187.63      224.89     27.11 o 
   1 -14   6      186.13      262.83     29.27 o 
   2 -14   6       70.62      104.04     16.81 o 
   3 -14   6        0.93        9.38     11.54 o 
   4 -14   6       46.14       34.24     16.56 o 
   5 -14   6      153.14       89.57     28.44 o 
  -2 -13   6        9.03       27.05     15.93 o 
  -1 -13   6      205.50      206.49     25.20 o 
   0 -13   6       58.28       53.73     16.27 o 
   1 -13   6      152.71      119.44     20.24 o 
   2 -13   6        3.90       10.24     10.33 o 
   3 -13   6      394.76      419.50     33.14 o 
   4 -13   6      180.56      182.33     21.98 o 
   5 -13   6       29.94       44.38     11.90 o 
   6 -13   6        6.90       -3.50     10.52 o 
   7 -13   6        1.90        6.24     13.21 o 
  -3 -12   6        5.86        5.15     17.34 o 
  -2 -12   6       47.59       43.90     16.61 o 
  -1 -12   6       14.05       26.58     13.59 o 
   0 -12   6      151.39      196.28     37.50 o 
   1 -12   6      115.71      118.98     20.11 o 
   2 -12   6        1.20        9.51      9.08 o 
   3 -12   6      284.98      344.31     42.33 o 
   4 -12   6      680.15      754.14     30.36 o 
   5 -12   6      155.29      185.65     18.16 o 
   6 -12   6        2.36       -1.21      9.59 o 
   7 -12   6       17.63       19.63     13.86 o 
  -4 -11   6      105.59      148.69     34.12 o 
  -3 -11   6        1.03      -16.33     11.03 o 
  -2 -11   6       33.77       35.80     13.82 o 
  -1 -11   6       84.40      142.86     19.15 o 
   0 -11   6       52.39       64.57     15.05 o 
   1 -11   6       98.39       95.75     15.23 o 
   2 -11   6        3.57        7.73     14.81 o 
   3 -11   6       16.67       36.36      9.99 o 
   4 -11   6        0.02        7.06      8.51 o 
   5 -11   6        8.70       22.89      9.25 o 
   6 -11   6        0.68       -6.28      8.70 o 
   7 -11   6       77.37       86.06     17.68 o 
   8 -11   6        8.21       13.71     15.87 o 
  -5 -10   6       82.35       83.83     19.44 o 
  -4 -10   6       79.44       98.52     18.79 o 
  -3 -10   6        0.76        8.83     14.79 o 
  -2 -10   6        3.22       13.96      8.83 o 
  -1 -10   6      201.69      213.35     20.93 o 
   0 -10   6      156.25      153.97     18.05 o 
   1 -10   6        0.29       -6.23      7.32 o 
   2 -10   6      909.41      974.18     33.35 o 
   3 -10   6        1.83       -2.45      7.45 o 
   4 -10   6       94.11      106.22     21.07 o 
   5 -10   6       69.08       65.43     10.19 o 
   6 -10   6        5.11       -2.53      8.67 o 
   7 -10   6       74.44       83.04     17.25 o 
   8 -10   6       17.49       17.67     11.85 o 
  -6  -9   6      116.98      165.45     20.79 o 
  -5  -9   6        5.11       -0.50     11.55 o 
  -4  -9   6       23.94       49.01     15.36 o 
  -3  -9   6        0.00        9.42      7.60 o 
  -2  -9   6      695.42      660.12     25.16 o 
  -1  -9   6      386.77      400.90     25.11 o 
   0  -9   6      320.99      352.13     27.86 o 
   1  -9   6      328.65      363.80     18.44 o 
   2  -9   6      564.69      549.67     33.83 o 
   3  -9   6      308.79      283.69     16.83 o 
   4  -9   6       19.31       14.84      6.92 o 
   5  -9   6      130.00      147.88     17.79 o 
   6  -9   6      171.31      203.90     28.07 o 
   7  -9   6       43.40       57.21     25.93 o 
   8  -9   6        0.85        0.69      9.79 o 
   9  -9   6        6.79        5.84     13.98 o 
  -6  -8   6      290.68      308.27     32.64 o 
  -5  -8   6      387.99      720.03     57.43 o 
  -4  -8   6       10.97        3.55      6.64 o 
  -3  -8   6      206.75      248.16     16.39 o 
  -2  -8   6      128.01      133.34     12.73 o 
  -1  -8   6       68.94      119.91     15.18 o 
   0  -8   6      170.80      145.05     15.24 o 
   1  -8   6     2181.18     2229.98     48.20 o 
   2  -8   6      406.98      450.89     19.68 o 
   3  -8   6       52.69       47.52      8.55 o 
   4  -8   6        7.26        7.80      6.44 o 
   5  -8   6       56.16       50.08     10.24 o 
   6  -8   6       26.89       30.21      9.57 o 
   7  -8   6       94.38       87.13     24.88 o 
   8  -8   6        4.62        8.49     19.14 o 
   9  -8   6       22.41       50.79     26.46 o 
  -7  -7   6       42.44       45.01     15.76 o 
  -6  -7   6        6.91       20.04     11.59 o 
  -5  -7   6       20.39       27.20     26.07 o 
  -4  -7   6      112.76      131.01     13.25 o 
  -3  -7   6        5.97       -0.65      6.48 o 
  -2  -7   6       12.08       31.30     10.29 o 
  -1  -7   6       31.14       60.12     13.96 o 
   0  -7   6        5.44        3.38      7.51 o 
   1  -7   6      144.25      133.40     10.40 o 
   2  -7   6     1192.09     1192.91     29.69 o 
   3  -7   6      204.05      198.87     12.50 o 
   4  -7   6       26.07       12.75      7.84 o 
   5  -7   6      276.00      275.92     18.92 o 
   6  -7   6      507.07      503.13     27.19 o 
   7  -7   6      328.62      339.80     38.44 o 
   8  -7   6       16.13       14.70     20.50 o 
   9  -7   6       12.14      -13.55     20.47 o 
  -7  -6   6      274.77      322.45     30.69 o 
  -6  -6   6       92.48      102.98     21.72 o 
  -5  -6   6       61.56       40.98     13.65 o 
  -4  -6   6       63.29       75.37     14.63 o 
  -3  -6   6      651.64      593.79     19.34 o 
  -2  -6   6      923.99      911.80     33.44 o 
  -1  -6   6        1.20        7.52      7.80 o 
   0  -6   6        9.29        6.26     13.68 o 
   1  -6   6      102.77      103.12      8.33 o 
   2  -6   6     1951.66     2038.82     41.56 o 
   3  -6   6       16.88       11.40      5.68 o 
   4  -6   6       40.47       34.41      8.39 o 
   5  -6   6      116.01      139.96     21.97 o 
   6  -6   6       58.71       31.02     10.80 o 
   7  -6   6      124.59      123.53     28.37 o 
   8  -6   6        0.03      -17.94     16.33 o 
   9  -6   6       77.04      106.11     32.57 o 
  -8  -5   6        5.29        1.02     14.51 o 
  -7  -5   6       38.61       40.77     19.64 o 
  -6  -5   6        0.05      152.12     31.09 o 
  -5  -5   6      290.60      303.27     24.42 o 
  -4  -5   6      342.86      358.91     18.46 o 
  -3  -5   6       19.89        6.65      8.11 o 
  -2  -5   6       37.37       35.28      8.63 o 
  -1  -5   6       28.99       50.43     11.53 o 
   0  -5   6     3803.94     4062.89     87.23 o 
   1  -5   6      107.74      162.22      7.97 o 
   2  -5   6      244.56      265.83     11.05 o 
   3  -5   6       38.38       40.68      8.29 o 
   4  -5   6      536.93      507.17     42.47 o 
   5  -5   6       84.02       84.04     12.57 o 
   6  -5   6      835.44      837.97     33.01 o 
   7  -5   6      477.06      508.87     46.84 o 
   8  -5   6        8.23        7.44     18.49 o 
   9  -5   6      169.43      207.32     39.92 o 
  -8  -4   6       30.99       43.29     17.39 o 
  -7  -4   6       33.24       50.15     20.79 o 
  -6  -4   6        0.51       14.21     10.71 o 
  -5  -4   6      419.38      408.49     26.38 o 
  -4  -4   6      416.82      425.85     18.40 o 
  -3  -4   6       39.97       31.68     14.11 o 
  -2  -4   6      266.93      276.97     16.07 o 
  -1  -4   6       27.27       33.68      6.04 o 
   0  -4   6     3020.41     2980.29     54.57 o 
   1  -4   6      428.98      562.33     15.69 o 
   2  -4   6      122.26      150.05      9.17 o 
   3  -4   6       63.75       59.82      9.00 o 
   4  -4   6      389.90      387.12     57.38 o 
   5  -4   6      484.43      467.33     43.01 o 
   6  -4   6       95.44      109.57     25.16 o 
   7  -4   6      373.75      312.97     37.45 o 
   8  -4   6       45.28       67.06     24.85 o 
   9  -4   6        5.55       34.80     24.08 o 
  -9  -3   6      346.86      372.76     35.59 o 
  -8  -3   6      236.37      278.42     29.25 o 
  -7  -3   6       88.28       95.98     20.32 o 
  -6  -3   6        3.58        2.89     10.45 o 
  -5  -3   6        1.57        0.88      8.10 o 
  -4  -3   6     1934.12     1879.67     36.64 o 
  -3  -3   6     2183.66     2243.20     46.77 o 
  -2  -3   6        6.87        4.97     12.52 o 
  -1  -3   6      777.58      770.75     19.21 o 
   0  -3   6      360.65      384.44     12.13 o 
   1  -3   6      261.74      323.18     10.53 o 
   2  -3   6       52.51       49.57      8.46 o 
   3  -3   6     2181.96     2181.51     45.94 o 
   4  -3   6       22.78       20.86      6.52 o 
   5  -3   6       13.64       11.00      6.40 o 
   6  -3   6       77.94       77.90     23.56 o 
   7  -3   6       36.89       35.13     19.70 o 
   8  -3   6       17.14       18.25     20.04 o 
   9  -3   6       19.18        5.00     20.72 o 
  -9  -2   6        6.56       29.15     16.20 o 
  -8  -2   6       37.69       18.17     14.10 o 
  -7  -2   6      125.92      359.84     35.44 o 
  -6  -2   6        1.63        2.91     20.02 o 
  -5  -2   6       31.06       29.93      6.74 o 
  -4  -2   6     1552.49     1570.01     31.59 o 
  -3  -2   6      330.58      331.28     13.90 o 
  -2  -2   6      603.98      581.41     36.32 o 
  -1  -2   6      135.04      170.35     12.81 o 
   0  -2   6     1593.28     1650.53     42.86 o 
   1  -2   6     2213.08     2228.04     74.44 o 
   2  -2   6      255.66      319.98     21.43 o 
   3  -2   6     1358.33     1332.19     31.66 o 
   4  -2   6      232.94      238.78     12.64 o 
   5  -2   6       68.94       70.59      8.29 o 
   6  -2   6      128.63      120.04     26.34 o 
   7  -2   6       79.89      139.89     29.73 o 
   8  -2   6      463.53      518.90     52.52 o 
   9  -2   6      205.60      200.93     40.17 o 
  -9  -1   6       52.85       16.87     17.98 o 
  -8  -1   6      721.50      699.87     47.72 o 
  -7  -1   6      283.01      328.04     27.54 o 
  -6  -1   6      247.55      329.61     34.05 o 
  -5  -1   6      541.47      550.31     16.72 o 
  -4  -1   6       65.47       76.78     11.86 o 
  -3  -1   6      473.12      487.82     16.57 o 
  -2  -1   6      232.00      274.62     14.30 o 
  -1  -1   6      812.48      708.69     24.10 o 
   0  -1   6     2906.43     3045.11     69.55 o 
   1  -1   6       79.26      104.42      9.83 o 
   2  -1   6        3.12        6.76      4.97 o 
   3  -1   6        6.45       -3.90      4.57 o 
   4  -1   6     1450.37     1407.22     33.00 o 
   5  -1   6      262.49      284.96     13.72 o 
   6  -1   6        8.23        2.50     16.02 o 
   7  -1   6       21.04       29.52     20.38 o 
   8  -1   6       80.20       74.81     26.40 o 
   9  -1   6        2.32       -2.72     21.18 o 
  -9   0   6       28.65       45.77     17.39 o 
  -8   0   6      132.90      170.11     29.52 o 
  -7   0   6      171.60      202.15     22.37 o 
  -6   0   6        1.15        9.55     12.49 o 
  -5   0   6      203.10      219.59     10.88 o 
  -4   0   6      315.53      299.75     15.10 o 
  -3   0   6     1101.07     1174.77     28.13 o 
  -2   0   6     2461.33     2741.02     63.60 o 
  -1   0   6      328.56      359.69      9.50 o 
   0   0   6       28.02       35.11      3.87 o 
   1   0   6      174.85      140.71     10.24 o 
   2   0   6      169.72      172.03     11.97 o 
   3   0   6       74.08       75.35      8.09 o 
   4   0   6     1438.90     1458.70     34.13 o 
   5   0   6      140.18      193.06     28.37 o 
   6   0   6       64.58      101.27     26.30 o 
   7   0   6       53.02       55.73     23.06 o 
   8   0   6       45.03       82.56     26.98 o 
   9   0   6      129.88      142.85     36.18 o 
  -9   1   6        0.02      -10.43     13.14 o 
  -8   1   6       85.16      146.97     21.64 o 
  -7   1   6       18.77       -7.53      9.81 o 
  -6   1   6      112.12      144.02     17.48 o 
  -5   1   6      756.04      806.10     20.68 o 
  -4   1   6     1285.83     1256.21     26.67 o 
  -3   1   6     1221.47     1234.29     29.52 o 
  -2   1   6     1287.26     1205.17     23.37 o 
  -1   1   6     1974.33     2058.20     34.27 o 
   0   1   6      480.05      460.16     12.10 o 
   1   1   6      283.15      281.89     11.90 o 
   2   1   6     1066.49      982.16     21.74 o 
   3   1   6      550.71      549.49     18.68 o 
   4   1   6       42.84       57.35      7.89 o 
   5   1   6       10.38       17.20     15.22 o 
   6   1   6      152.87      165.55     30.13 o 
   7   1   6      314.79      298.40     40.54 o 
   8   1   6      107.62      102.47     30.69 o 
 -10   2   6        5.32        3.53     17.55 o 
  -9   2   6       30.72       71.81     18.37 o 
  -8   2   6       16.39       36.25     15.03 o 
  -7   2   6      540.36      541.76     43.12 o 
  -6   2   6     1062.23      991.72     39.78 o 
  -5   2   6      101.07      106.38     10.64 o 
  -4   2   6       36.69       42.63      6.24 o 
  -3   2   6       51.77       47.40      6.63 o 
  -2   2   6      157.14      165.99      9.36 o 
  -1   2   6     5646.25     5726.68     96.12 o 
   0   2   6      164.69      198.56     10.15 o 
   1   2   6      145.53      143.03     11.42 o 
   2   2   6      296.60      304.37     11.94 o 
   3   2   6        5.01       15.25      6.17 o 
   4   2   6        3.41       -3.73      8.49 o 
   5   2   6      126.21       95.12     23.56 o 
   6   2   6       34.89       32.20     20.07 o 
   7   2   6       30.56       32.82     22.94 o 
   8   2   6       34.57       50.36     24.45 o 
 -10   3   6      114.14      150.13     27.43 o 
  -9   3   6       31.60       58.47     17.06 o 
  -8   3   6      170.84      149.93     21.33 o 
  -7   3   6       91.26      106.46     17.10 o 
  -6   3   6      121.16      129.96     12.56 o 
  -5   3   6      286.98      329.23     20.61 o 
  -4   3   6       91.39      122.40     20.82 o 
  -3   3   6       47.52       55.00      7.29 o 
  -2   3   6     1101.41     1005.45     25.32 o 
  -1   3   6        0.07       -3.59      4.12 o 
   0   3   6        9.51       16.22      6.46 o 
   1   3   6      172.15      195.80     11.47 o 
   2   3   6      149.71      142.91     13.60 o 
   3   3   6      411.00      360.86     52.49 o 
   4   3   6        2.66        3.94      7.83 o 
   5   3   6      245.26      299.73     34.86 o 
   6   3   6      166.64      108.18     27.63 o 
   7   3   6       92.57      131.06     31.15 o 
   8   3   6        0.50       -8.00     19.27 o 
 -10   4   6       97.99       71.32     20.27 o 
  -9   4   6       60.67       47.46     16.22 o 
  -8   4   6        1.75       -4.51     10.65 o 
  -6   4   6      755.11      747.10     32.35 o 
  -5   4   6      481.69      475.78     19.46 o 
  -4   4   6       48.09       35.55      6.43 o 
  -3   4   6     1200.06     1089.29     27.63 o 
  -2   4   6      385.94      473.70     20.95 o 
  -1   4   6        6.47        4.03      6.23 o 
   0   4   6       71.23       75.44     11.02 o 
   1   4   6      598.20      596.18     24.16 o 
   2   4   6      489.41      502.34     23.88 o 
   3   4   6       74.42       82.02     16.80 o 
   4   4   6       17.56       22.32     12.40 o 
   5   4   6       22.65       14.15     12.79 o 
   6   4   6       40.05       40.57     16.19 o 
   7   4   6        1.66       -7.79     14.50 o 
 -10   5   6       20.54       32.86     29.95 o 
  -9   5   6        0.54       28.80     14.83 o 
  -8   5   6       78.95       76.98     16.58 o 
  -7   5   6        2.62        2.12     10.34 o 
  -6   5   6       88.33       95.00     22.29 o 
  -5   5   6      119.93      148.29     12.59 o 
  -4   5   6      138.35      127.56      9.14 o 
  -3   5   6       63.96       78.50     11.02 o 
  -2   5   6      635.47      593.57     25.55 o 
  -1   5   6       34.63       43.33     11.58 o 
   0   5   6      143.01      133.51     10.26 o 
   1   5   6       86.14       82.03     11.39 o 
   2   5   6      151.09      178.33     16.13 o 
   3   5   6       12.02       11.35     10.46 o 
   4   5   6       24.77       23.91     12.78 o 
   5   5   6      199.39      170.08     21.70 o 
   6   5   6      257.15      233.77     36.32 o 
   7   5   6       37.86       20.72     17.59 o 
  -9   6   6        1.93       10.75     13.16 o 
  -8   6   6      139.45      143.77     21.16 o 
  -7   6   6       13.10       19.62     10.24 o 
  -6   6   6        0.52        6.65      6.40 o 
  -5   6   6        7.01       23.25      7.41 o 
  -4   6   6       24.50       16.94      7.11 o 
  -3   6   6     1591.45     1552.02     36.27 o 
  -2   6   6     2253.52     2088.16     58.43 o 
  -1   6   6      419.41      408.03     15.67 o 
   0   6   6      263.50      249.98     13.36 o 
   1   6   6      246.26      236.38     16.70 o 
   2   6   6      230.81      256.13     19.33 o 
   3   6   6       64.73       71.56     14.67 o 
   4   6   6       77.92       95.44     16.82 o 
   5   6   6       50.47       67.66     17.80 o 
   6   6   6        4.18       -1.58     15.13 o 
  -9   7   6       21.70       16.64     20.93 o 
  -8   7   6      100.76      119.33     30.35 o 
  -7   7   6      220.27      277.28     37.51 o 
  -6   7   6        2.26        4.63      9.66 o 
  -5   7   6      876.09      864.24     51.98 o 
  -4   7   6     1212.25     1203.26     43.66 o 
  -3   7   6      779.17      768.43     33.32 o 
  -2   7   6       51.42       50.43     17.03 o 
  -1   7   6      465.23      451.94     53.97 o 
   0   7   6      153.07      156.09     17.94 o 
   1   7   6      455.21      411.03     37.51 o 
   2   7   6        0.25       10.74     16.12 o 
   3   7   6       17.67      -20.28     13.52 o 
   4   7   6       72.19       70.49     26.27 o 
   5   7   6        0.00        2.53     21.67 o 
   6   7   6        8.09      -20.16     23.65 o 
  -9   8   6        0.43       31.68     23.65 o 
  -8   8   6        0.61        6.98     17.14 o 
  -7   8   6       40.45       54.77     27.82 o 
  -6   8   6       26.76       38.68     13.90 o 
  -5   8   6      360.17      350.68     26.02 o 
  -4   8   6      886.11      826.35     37.25 o 
  -3   8   6       81.95       62.56     15.15 o 
  -2   8   6      357.80      337.16     24.55 o 
  -1   8   6      196.00      160.34     19.02 o 
   0   8   6      985.10      962.74     40.37 o 
   1   8   6      417.07      317.97     36.03 o 
   2   8   6       28.66       32.45     18.90 o 
   3   8   6       66.94       46.99     24.76 o 
   4   8   6       91.97       75.92     27.88 o 
   5   8   6      285.73      279.72     45.11 o 
  -9   9   6       58.84      170.02     37.64 o 
  -8   9   6       97.88      147.30     34.49 o 
  -7   9   6        0.50        4.87     11.05 o 
  -6   9   6       50.07       35.81     16.75 o 
  -5   9   6        5.52        9.47     11.72 o 
  -4   9   6       17.40       -3.94     10.15 o 
  -3   9   6      103.41      117.20     18.15 o 
  -2   9   6      135.25      155.41     20.31 o 
  -1   9   6      240.85      212.08     64.08 o 
   0   9   6       57.33       79.50     16.98 o 
   1   9   6       19.84       28.19     18.86 o 
   2   9   6       37.16       67.15     25.16 o 
   3   9   6       81.00       68.45     25.75 o 
   4   9   6       26.98       32.45     26.46 o 
  -8  10   6       11.23       27.59     16.24 o 
  -7  10   6       68.14       91.88     19.47 o 
  -6  10   6       26.22       23.88     14.01 o 
  -5  10   6       67.87       51.88     18.69 o 
  -4  10   6       29.02       25.09     15.70 o 
  -3  10   6       48.85       37.06     18.06 o 
  -2  10   6      745.33      678.27     36.79 o 
  -1  10   6        0.26        2.29     12.60 o 
   0  10   6       38.53       31.71     15.06 o 
   1  10   6       14.57        6.30     19.33 o 
   2  10   6        6.31       -6.73     19.64 o 
   3  10   6       36.52       28.90     23.53 o 
   4  10   6       84.07      108.77     34.67 o 
  -8  11   6        7.88       36.70     16.84 o 
  -7  11   6       45.61       38.73     17.32 o 
  -6  11   6       44.72       39.64     16.33 o 
  -5  11   6      293.59      360.41     73.51 o 
  -4  11   6      132.19      125.87     21.23 o 
  -3  11   6      256.72      178.19     23.67 o 
  -2  11   6      340.31      442.06     56.45 o 
  -1  11   6      168.35      192.57     24.98 o 
   0  11   6      228.87      214.08     36.89 o 
   1  11   6       11.02        0.90     20.13 o 
   2  11   6       78.48       28.93     24.98 o 
   3  11   6      105.20       83.08     32.11 o 
  -7  12   6       43.00       25.03     17.30 o 
  -6  12   6       82.44       70.67     19.61 o 
  -5  12   6       29.74       47.19     16.37 o 
  -4  12   6       22.91        2.95     13.85 o 
  -3  12   6      101.53       88.15     20.17 o 
  -2  12   6       21.50       21.52     30.95 o 
  -1  12   6        2.23       -4.80     19.16 o 
   0  12   6       35.17       14.73     21.21 o 
   1  12   6        1.28        2.53     21.95 o 
  -6  13   6       44.24       21.74     16.96 o 
  -5  13   6       10.82       12.90     29.56 o 
  -4  13   6       35.05       48.04     19.10 o 
  -3  13   6       36.25       36.85     19.00 o 
  -2  13   6      215.10      190.51     27.86 o 
  -1  13   6      124.60      120.16     24.85 o 
   0  13   6      156.56      114.20     35.07 o 
   0 -14   7      104.12      140.32     34.86 o 
   1 -14   7      201.49      127.51     31.71 o 
   2 -14   7       34.22       37.11     25.66 o 
   3 -14   7       48.50       70.55     26.64 o 
   4 -14   7        7.00       15.68     21.77 o 
   5 -14   7      174.70      214.27     39.49 o 
  -2 -13   7        0.17       25.29     20.07 o 
  -1 -13   7       65.44       91.05     27.17 o 
   0 -13   7       23.56       21.95     19.05 o 
   1 -13   7      124.18      118.06     30.75 o 
   2 -13   7        0.31       42.27     22.38 o 
   3 -13   7       75.52       85.21     26.74 o 
   4 -13   7      118.66      146.96     32.54 o 
   5 -13   7       25.58       36.25     21.18 o 
   6 -13   7       57.00       54.83     24.17 o 
  -3 -12   7       24.39       15.04     19.39 o 
  -2 -12   7       30.24       26.24     19.02 o 
  -1 -12   7       41.16       65.35     16.38 o 
   0 -12   7        0.08       -4.92     11.01 o 
   1 -12   7        1.28       10.58      9.42 o 
   2 -12   7        0.49        2.60      9.59 o 
   3 -12   7      625.50      699.82     48.47 o 
   4 -12   7      210.60      224.42     23.21 o 
   5 -12   7       55.24       95.99     26.74 o 
   6 -12   7        0.25        0.46     15.84 o 
   7 -12   7        1.82        9.32     18.43 o 
  -4 -11   7      115.69      112.01     31.46 o 
  -3 -11   7       60.32       67.34     16.91 o 
  -2 -11   7       15.71       12.74     12.44 o 
  -1 -11   7      157.65      187.93     21.07 o 
   0 -11   7      258.39      302.10     24.51 o 
   1 -11   7       20.07        3.74      8.54 o 
   2 -11   7       60.53       64.78     11.89 o 
   3 -11   7      130.83      151.24     14.70 o 
   4 -11   7        2.23       12.51     11.42 o 
   5 -11   7       30.87       33.39     10.30 o 
   6 -11   7        0.05       -9.09     14.40 o 
   7 -11   7       44.41       74.72     16.70 o 
  -5 -10   7      149.85      175.95     24.30 o 
  -4 -10   7      247.71      287.90     26.39 o 
  -3 -10   7        0.86       44.75     18.30 o 
  -2 -10   7       50.13       74.51     25.78 o 
  -1 -10   7       82.65      104.97     16.61 o 
   0 -10   7       31.63       69.09     14.28 o 
   1 -10   7       72.31       98.65     12.36 o 
   2 -10   7      274.28      302.40     17.88 o 
   3 -10   7       16.06       18.66      8.66 o 
   4 -10   7      162.73      186.28     13.45 o 
   5 -10   7        5.03        4.33      7.14 o 
   6 -10   7       47.82       48.54     11.64 o 
   7 -10   7        5.10       12.29     12.88 o 
   8 -10   7       34.55       44.57     17.73 o 
  -6  -9   7        1.46        0.57     12.54 o 
  -5  -9   7       39.82       35.99     12.77 o 
  -4  -9   7       68.39       88.00     17.35 o 
  -3  -9   7       74.57       76.16     13.18 o 
  -2  -9   7      137.42      161.04     14.48 o 
  -1  -9   7       92.59       96.23     15.05 o 
   0  -9   7      436.53      398.32     23.68 o 
   1  -9   7        2.13        8.48     10.00 o 
   2  -9   7       63.23       94.59     11.07 o 
   3  -9   7      855.66      852.12     27.04 o 
   4  -9   7      583.27      568.83     19.95 o 
   5  -9   7       14.84        3.21      7.95 o 
   6  -9   7      181.58      171.07     16.18 o 
   7  -9   7      158.05      155.54     21.21 o 
   8  -9   7       10.28       28.80     14.09 o 
  -6  -8   7      436.33      420.55     27.32 o 
  -5  -8   7      110.27      121.02     26.07 o 
  -4  -8   7      173.79      168.78     19.86 o 
  -3  -8   7       15.85       12.92      7.52 o 
  -2  -8   7      504.02      588.19     27.67 o 
  -1  -8   7      589.52      551.71     26.44 o 
   0  -8   7       18.32       23.51      9.26 o 
   1  -8   7        0.11        0.83      6.18 o 
   2  -8   7        8.66       28.13      7.79 o 
   3  -8   7     1961.60     1985.69     44.63 o 
   4  -8   7        2.42        1.97      6.23 o 
   5  -8   7        5.77       13.32     11.39 o 
   6  -8   7        4.48       -4.03      7.66 o 
   7  -8   7       86.84       72.59     25.66 o 
   8  -8   7       49.37       54.68     25.10 o 
   9  -8   7        2.37       -4.32     21.64 o 
  -7  -7   7        0.67        4.09     12.72 o 
  -6  -7   7       19.85       26.70     12.60 o 
  -5  -7   7       48.15       46.71     12.34 o 
  -4  -7   7      211.23      178.56     13.34 o 
  -3  -7   7      122.70      117.70     12.52 o 
  -2  -7   7      250.24      276.33     19.80 o 
  -1  -7   7       57.68       62.11     11.17 o 
   0  -7   7       14.38       18.21      8.08 o 
   1  -7   7      146.15      180.65     11.34 o 
   2  -7   7      149.32      172.82     11.16 o 
   3  -7   7       98.97       88.53      9.49 o 
   4  -7   7      230.04      240.26     15.44 o 
   5  -7   7        7.36       -1.47      7.50 o 
   6  -7   7       38.19       38.64     12.25 o 
   7  -7   7      537.90      506.46     48.57 o 
   8  -7   7      395.07      304.61     41.74 o 
   9  -7   7       30.82       10.59     23.80 o 
  -7  -6   7       21.41       11.01     14.98 o 
  -6  -6   7      304.12      362.00     39.58 o 
  -5  -6   7      111.17      131.41     22.89 o 
  -4  -6   7      760.69      723.08     22.82 o 
  -3  -6   7      319.70      285.78     19.17 o 
  -2  -6   7      331.42      300.65     22.00 o 
  -1  -6   7      446.61      461.12     20.77 o 
   0  -6   7       45.27       62.20      9.13 o 
   1  -6   7     1271.32     1209.87     31.73 o 
   2  -6   7      153.45      166.10     12.74 o 
   3  -6   7      199.45      223.57     15.36 o 
   4  -6   7      112.61       96.76     11.12 o 
   5  -6   7      382.26      438.63     24.72 o 
   6  -6   7       61.77       77.05     13.66 o 
   7  -6   7       12.34       11.79     19.11 o 
   8  -6   7      194.00      198.34     35.81 o 
   9  -6   7       32.82       -3.37     21.77 o 
  -8  -5   7       75.77       81.25     27.73 o 
  -7  -5   7      110.47      107.01     28.94 o 
  -6  -5   7        0.32        2.63     10.88 o 
  -5  -5   7       11.90       20.61     11.69 o 
  -4  -5   7       36.23       19.41      8.00 o 
  -3  -5   7      854.43      792.09     68.90 o 
  -2  -5   7      595.28      505.56     21.83 o 
  -1  -5   7       29.09       23.18      6.47 o 
   0  -5   7       60.35       70.91     11.98 o 
   1  -5   7       96.54      100.06      6.50 o 
   2  -5   7     1411.93     1394.64     32.10 o 
   3  -5   7      399.78      387.27     15.85 o 
   4  -5   7        2.38        2.46      8.20 o 
   5  -5   7      153.39      153.77     16.27 o 
   6  -5   7      292.74      284.04     24.07 o 
   7  -5   7       13.89       -6.61     15.22 o 
   8  -5   7        0.44      -12.94     18.03 o 
   9  -5   7        1.67        3.09     21.15 o 
  -8  -4   7      134.57      138.53     23.88 o 
  -7  -4   7       39.84       50.01     16.41 o 
  -6  -4   7        7.17        1.68     13.28 o 
  -5  -4   7       14.67       24.27     14.65 o 
  -4  -4   7       12.95       14.34      8.34 o 
  -3  -4   7     1537.39     1622.14     42.96 o 
  -2  -4   7      833.12      814.57     29.25 o 
  -1  -4   7       57.38       62.80      7.05 o 
   0  -4   7        0.01       -7.66      5.11 o 
   1  -4   7      573.37      532.65     15.30 o 
   2  -4   7     3153.46     3127.85     58.62 o 
   4  -4   7      583.52      559.12     20.79 o 
   5  -4   7      275.88      298.17     19.68 o 
   6  -4   7      307.20      333.66     38.13 o 
   7  -4   7       35.04       40.17     22.54 o 
   8  -4   7       99.84       42.33     22.63 o 
   9  -4   7      174.16      171.48     39.15 o 
  -8  -3   7      246.39      264.82     29.30 o 
  -7  -3   7      559.68      600.54     45.57 o 
  -6  -3   7      344.33      387.36     56.16 o 
  -5  -3   7       51.48       41.72     13.49 o 
  -4  -3   7      438.59      373.30     14.88 o 
  -3  -3   7        1.41        5.28      6.05 o 
  -2  -3   7      901.01      861.76     29.33 o 
  -1  -3   7       33.72       40.41     11.76 o 
   0  -3   7      795.70      756.07     27.51 o 
   1  -3   7     3448.07     3357.34     78.42 o 
   2  -3   7        0.15       -2.56      6.15 o 
   3  -3   7      349.62      337.14     18.28 o 
   4  -3   7        1.67       -9.67      6.45 o 
   5  -3   7      659.04      629.60     27.53 o 
   6  -3   7       54.35       57.49     21.03 o 
   7  -3   7       14.93       -6.88     15.41 o 
   8  -3   7       51.60       65.95     25.26 o 
   9  -3   7       12.67       60.73     29.18 o 
  -9  -2   7        9.53       21.52     15.55 o 
  -8  -2   7       45.49       60.75     18.46 o 
  -7  -2   7        2.17        7.85     13.21 o 
  -6  -2   7       43.81       52.58     14.40 o 
  -5  -2   7       13.27        6.79      5.74 o 
  -4  -2   7      110.63      117.30      9.15 o 
  -3  -2   7      179.68      157.37     11.01 o 
  -2  -2   7      937.55      917.89     29.81 o 
  -1  -2   7       15.18       21.13      7.70 o 
   0  -2   7      954.16      917.32     31.35 o 
   1  -2   7      996.26     1130.95     34.31 o 
   2  -2   7      354.65      371.48     29.33 o 
   3  -2   7       37.92       33.41      7.51 o 
   4  -2   7      921.16      971.49     27.39 o 
   5  -2   7      364.29      341.22     21.71 o 
   6  -2   7       73.45       61.84     21.15 o 
   7  -2   7       39.77       11.42     18.93 o 
   8  -2   7        3.01       -1.91     19.73 o 
   9  -2   7      127.22      165.21     38.19 o 
  -9  -1   7        6.04        7.14     15.44 o 
  -8  -1   7      107.64      113.68     22.29 o 
  -7  -1   7       39.97       67.28     16.09 o 
  -6  -1   7       11.17        2.48     13.12 o 
  -5  -1   7      165.96      177.65     11.11 o 
  -4  -1   7     1949.99     1844.39     36.29 o 
  -3  -1   7      197.38      182.62     11.37 o 
  -2  -1   7     1468.91     1484.88     58.14 o 
  -1  -1   7        0.85        3.44      3.41 o 
   0  -1   7      770.19      730.59     26.02 o 
   1  -1   7     1197.97     1167.76     25.78 o 
   2  -1   7      937.74     1008.51     43.84 o 
   3  -1   7      173.20      181.30     12.65 o 
   4  -1   7        0.03       -1.08      5.51 o 
   5  -1   7       87.08      104.92     10.29 o 
   6  -1   7      105.16       55.02     21.52 o 
   7  -1   7      248.12      235.23     37.08 o 
   8  -1   7       30.61       73.70     27.66 o 
   9  -1   7        1.73       15.75     24.67 o 
  -9   0   7       20.72       22.64     16.20 o 
  -8   0   7       49.19       57.31     16.69 o 
  -7   0   7       92.02       88.22     17.47 o 
  -6   0   7      815.06      816.94     37.04 o 
  -5   0   7      243.22      248.15     12.27 o 
  -4   0   7       14.42        6.89      7.63 o 
  -3   0   7      507.66      520.39     40.51 o 
  -2   0   7        5.42       15.06      6.44 o 
  -1   0   7     4480.20     4735.97     69.72 o 
   0   0   7        5.63       -6.33      5.92 o 
   1   0   7       20.37       18.62      5.60 o 
   3   0   7        3.12        2.84      6.19 o 
   4   0   7       82.39       88.10     10.00 o 
   5   0   7      278.86      246.19     31.34 o 
   6   0   7      104.12      120.66     26.58 o 
   7   0   7      146.14       97.72     27.60 o 
   8   0   7       68.33       97.32     30.69 o 
  -9   1   7        2.77        1.61     23.34 o 
  -8   1   7        1.28        7.44     13.02 o 
  -7   1   7      748.07      797.16     38.97 o 
  -6   1   7     1104.11     1085.48     42.57 o 
  -5   1   7       61.29       67.93     13.48 o 
  -4   1   7      235.70      242.62     11.59 o 
  -3   1   7      963.15      996.76     33.14 o 
  -2   1   7      953.62     1003.88     21.18 o 
  -1   1   7     6283.80     6551.23     95.01 o 
   0   1   7      350.90      321.02     10.50 o 
   1   1   7        1.32        3.04      4.70 o 
   2   1   7       30.13       27.62      5.53 o 
   3   1   7      343.20      299.23     14.74 o 
   4   1   7      487.24      424.11     17.85 o 
   5   1   7      322.81      367.25     37.48 o 
   6   1   7      276.40      316.40     37.67 o 
   7   1   7       71.19      109.76     29.89 o 
   8   1   7      153.54      174.04     38.50 o 
  -9   2   7       93.11       95.30     20.52 o 
  -8   2   7       59.56       38.39     15.27 o 
  -7   2   7      305.54      247.10     23.30 o 
  -6   2   7      190.18      193.73     28.26 o 
  -5   2   7     2212.58     2195.58     42.16 o 
  -4   2   7      413.42      373.22     14.13 o 
  -3   2   7      267.64      270.79     11.35 o 
  -2   2   7      273.56      351.82     11.99 o 
  -1   2   7      266.26      302.74     12.32 o 
   0   2   7     1238.75     1205.50     27.84 o 
   1   2   7      103.34      106.88      9.13 o 
   2   2   7      174.42      175.96     13.91 o 
   3   2   7       26.18       34.76      7.05 o 
   4   2   7        0.11       -6.30      8.67 o 
   5   2   7      133.28      174.75     29.42 o 
   6   2   7        0.21       20.19     18.65 o 
   7   2   7       42.45       20.90     21.52 o 
   8   2   7       78.74       72.80     28.99 o 
  -9   3   7      110.68      111.47     21.30 o 
  -8   3   7        6.35       -3.44     14.14 o 
  -7   3   7      277.84      277.53     23.71 o 
  -6   3   7      229.26      241.56     23.84 o 
  -5   3   7      714.49      654.11     23.36 o 
  -4   3   7        1.21        2.66      5.01 o 
  -3   3   7      667.33      636.84     29.10 o 
  -2   3   7      164.99      214.83     11.67 o 
  -1   3   7       46.14       44.70      6.92 o 
   0   3   7     1423.20     1405.46     33.34 o 
   1   3   7       14.60        6.48      5.85 o 
   2   3   7      594.03      546.12     25.01 o 
   3   3   7      128.99      145.48     12.82 o 
   4   3   7      178.04      175.35     23.12 o 
   5   3   7      107.36      128.87     19.04 o 
   6   3   7      380.96      412.05     43.78 o 
  -9   4   7      230.97      202.83     25.57 o 
  -8   4   7        0.01        4.18     11.76 o 
  -7   4   7      220.74      211.21     20.64 o 
  -6   4   7        0.09       -7.84      7.37 o 
  -5   4   7       60.98       52.37     13.20 o 
  -4   4   7      343.25      362.23     24.65 o 
  -3   4   7        1.64       -0.51      7.11 o 
  -2   4   7     2222.04     2239.93     81.48 o 
  -1   4   7      210.25      202.56     28.48 o 
   0   4   7     1331.02     1294.45     39.58 o 
   1   4   7       90.62       69.80     15.08 o 
   2   4   7      164.12      150.97     20.11 o 
   3   4   7      343.12      348.92     40.71 o 
   4   4   7        4.00       11.55      8.91 o 
   5   4   7       21.84       29.53     21.24 o 
   6   4   7       28.91       11.51     26.97 o 
   7   4   7        3.39        7.88     22.34 o 
  -9   5   7       37.82       65.54     17.90 o 
  -8   5   7       12.46       16.17     11.88 o 
  -7   5   7       28.44       14.58     10.45 o 
  -6   5   7      644.13      634.23     24.96 o 
  -5   5   7       14.79       21.15      9.62 o 
  -4   5   7     1111.81     1078.52     30.06 o 
  -3   5   7      758.39      771.65     41.62 o 
  -2   5   7       31.50       31.28     10.68 o 
  -1   5   7      411.58      396.63     21.50 o 
   0   5   7       18.43       13.81     10.53 o 
   1   5   7       64.17       48.64     11.06 o 
   2   5   7       22.63       18.97     10.45 o 
   3   5   7        1.80        3.52     11.64 o 
   4   5   7       49.09       46.80     14.51 o 
   5   5   7       31.06       21.85     14.50 o 
   6   5   7       24.07       50.25     18.11 o 
   7   5   7       54.64       48.91     28.17 o 
  -9   6   7       23.42       28.23     13.36 o 
  -8   6   7        0.19       -6.37      8.62 o 
  -7   6   7       24.06       30.21     10.23 o 
  -6   6   7      450.02      431.23     18.30 o 
  -5   6   7       51.61       66.51     14.90 o 
  -4   6   7     1162.13     1119.52     30.93 o 
  -3   6   7      752.81      791.39     24.02 o 
  -2   6   7      750.67      745.99     31.13 o 
  -1   6   7     1880.32     1819.71     55.68 o 
   0   6   7       10.89       13.00      7.22 o 
   1   6   7     1070.72     1110.66     37.50 o 
   2   6   7      541.20      504.97     26.48 o 
   3   6   7      281.70      254.20     21.82 o 
   4   6   7        3.07       -0.03     12.05 o 
   5   6   7       99.68      114.53     32.22 o 
   6   6   7       93.06       73.97     31.49 o 
  -9   7   7        1.92      -24.27     16.49 o 
  -8   7   7      357.44      335.70     44.21 o 
  -7   7   7      110.32      145.79     21.12 o 
  -6   7   7       20.88       25.72     12.06 o 
  -5   7   7       22.38       32.63     22.11 o 
  -4   7   7      151.28      136.86     17.52 o 
  -3   7   7      818.99      829.50     35.42 o 
  -2   7   7      128.09      121.14     16.16 o 
  -1   7   7       60.16       58.10     13.80 o 
   0   7   7       17.96        6.03     17.20 o 
   1   7   7      507.70      433.97     39.89 o 
   2   7   7        1.23       14.45     16.92 o 
   3   7   7        1.70        9.11     19.54 o 
   4   7   7        5.01      -17.38     18.34 o 
   5   7   7        0.13       -3.15     21.24 o 
  -9   8   7       14.83       36.56     25.59 o 
  -8   8   7       11.89       24.27     20.84 o 
  -7   8   7       38.50       33.53     17.61 o 
  -6   8   7       11.31       32.91     13.08 o 
  -5   8   7        3.25      -20.41     17.41 o 
  -4   8   7      531.12      480.13     39.90 o 
  -3   8   7      264.32      232.01     23.34 o 
  -2   8   7        4.89       -3.50     10.99 o 
  -1   8   7      278.52      276.40     23.51 o 
   0   8   7       15.73       21.35     13.26 o 
   1   8   7       97.04      106.39     25.47 o 
   2   8   7      172.52      197.66     33.28 o 
   3   8   7        7.14       10.59     18.46 o 
   4   8   7       47.47       52.61     27.01 o 
   5   8   7      135.39      165.64     38.19 o 
  -8   9   7       95.88       82.90     28.81 o 
  -7   9   7      221.86      262.05     37.87 o 
  -6   9   7        0.00       19.27     16.33 o 
  -5   9   7        0.19       -0.33     22.99 o 
  -4   9   7        0.08       -0.17     11.00 o 
  -3   9   7       37.60       26.83     13.12 o 
  -2   9   7        6.47      -12.00     17.21 o 
  -1   9   7      187.76      167.49     21.20 o 
   0   9   7        7.14       10.63     12.62 o 
   1   9   7       63.01       54.89     22.26 o 
   2   9   7        1.94       14.70     19.85 o 
   3   9   7       21.96       39.89     24.48 o 
   4   9   7       32.23       28.19     24.85 o 
  -8  10   7        6.13       10.88     15.36 o 
  -7  10   7        0.06        6.59     13.71 o 
  -6  10   7        7.49       -3.05     11.90 o 
  -5  10   7      110.97       83.17     28.30 o 
  -4  10   7      108.13       58.09     16.79 o 
  -3  10   7        7.85       -0.97     18.56 o 
  -2  10   7      218.89      230.14     24.78 o 
  -1  10   7       49.94       50.96     16.13 o 
   0  10   7      465.22      477.28     48.57 o 
   1  10   7       48.59       67.95     25.07 o 
   2  10   7        4.56       17.91     22.82 o 
   3  10   7       30.13       38.44     25.81 o 
  -7  11   7        5.49       20.61     21.18 o 
  -6  11   7        0.46        8.27     13.83 o 
  -5  11   7      157.24      167.56     24.12 o 
  -4  11   7      250.41      223.38     26.37 o 
  -3  11   7        0.81       -4.58     26.34 o 
  -2  11   7       71.98       80.22     29.18 o 
  -1  11   7      523.65      501.46     35.85 o 
   0  11   7      360.35      321.00     42.11 o 
   1  11   7       79.50       83.82     27.85 o 
   2  11   7        1.04       -5.40     20.35 o 
  -6  12   7      174.51      189.22     28.76 o 
  -5  12   7       58.97       56.90     30.35 o 
  -4  12   7       67.51       57.36     17.93 o 
  -3  12   7       68.42       56.59     23.99 o 
  -2  12   7       26.96       65.75     27.56 o 
  -1  12   7      626.45      653.66     42.74 o 
   0  12   7       36.72       17.97     22.32 o 
   1  12   7        0.01        0.56     21.80 o 
  -5  13   7        7.00       12.64     19.23 o 
  -4  13   7       32.14        6.53     16.64 o 
  -3  13   7        2.23       -3.59     15.47 o 
  -2  13   7        4.17      -12.00     15.08 o 
  -1  13   7       50.04       40.44     19.70 o 
   0 -14   8       50.16      135.66     33.62 o 
   1 -14   8       84.38       67.24     27.73 o 
   2 -14   8       40.56      -11.45     17.69 o 
   3 -14   8        2.87       -8.68     18.56 o 
   4 -14   8       53.32       77.12     29.33 o 
   5 -14   8      195.78      173.82     37.17 o 
  -2 -13   8       73.86       62.67     25.19 o 
  -1 -13   8        1.42        0.86     18.09 o 
   0 -13   8        8.77        6.02     16.36 o 
   1 -13   8       85.99      115.35     30.10 o 
   2 -13   8       29.44       37.51     20.62 o 
   3 -13   8        0.26       10.71     18.86 o 
   4 -13   8       57.69       50.05     23.34 o 
   5 -13   8       10.03       -1.95     18.43 o 
   6 -13   8        1.61       13.40     19.33 o 
  -3 -12   8       77.84       49.28     23.46 o 
  -2 -12   8        0.17       -2.93     16.86 o 
  -1 -12   8        5.70        3.12     16.98 o 
   0 -12   8       19.47       30.23     18.71 o 
   1 -12   8        0.11      -14.67     13.37 o 
   2 -12   8        4.34       -5.31     15.53 o 
   3 -12   8       43.68       28.16     20.84 o 
   4 -12   8      105.29       97.66     25.90 o 
   5 -12   8      158.60      190.40     33.93 o 
   6 -12   8       14.61       31.77     20.84 o 
   7 -12   8        0.87      -23.53     16.46 o 
  -3 -11   8       80.82      110.68     26.00 o 
  -2 -11   8       10.73       -1.64     15.41 o 
  -1 -11   8       92.12       59.12     21.70 o 
   0 -11   8      258.54      239.77     34.09 o 
   1 -11   8      214.29      228.59     33.38 o 
   2 -11   8       22.85        7.63     15.68 o 
   3 -11   8       70.91       50.05     20.90 o 
   4 -11   8      232.03      235.93     23.63 o 
   5 -11   8      144.61      147.91     23.03 o 
   6 -11   8        8.69        9.91     17.72 o 
  -5 -10   8      237.15      108.43     27.20 o 
  -4 -10   8      140.13      157.86     29.98 o 
  -3 -10   8       92.09       88.73     15.78 o 
  -2 -10   8        8.02        1.49      9.57 o 
  -1 -10   8       89.21       67.49     21.95 o 
   0 -10   8       48.47       36.15     18.74 o 
   1 -10   8        9.48       20.50     16.61 o 
   2 -10   8      130.61      137.67     26.58 o 
   3 -10   8        1.07        9.60     15.00 o 
   4 -10   8      186.69      179.06     45.80 o 
   5 -10   8        1.06        0.98     11.69 o 
   6 -10   8      170.41      157.53     27.91 o 
   7 -10   8        5.17       19.02     22.54 o 
   8 -10   8       15.59       27.17     25.10 o 
  -5  -9   8        0.75      -12.07     17.03 o 
  -4  -9   8        3.29       -3.48      7.99 o 
  -3  -9   8        5.78        4.68      7.81 o 
  -2  -9   8        4.05        0.54     10.02 o 
  -1  -9   8      126.90      126.14     16.12 o 
   0  -9   8      213.60      201.25     17.98 o 
   1  -9   8        0.59       -9.47      6.31 o 
   2  -9   8        0.16       -2.58      6.45 o 
   3  -9   8       42.25       40.33     12.64 o 
   4  -9   8      348.71      373.76     27.85 o 
   5  -9   8      407.49      395.33     21.35 o 
   6  -9   8        1.87      -10.06      8.01 o 
   7  -9   8       83.79       83.73     27.01 o 
   8  -9   8       33.99       66.26     27.79 o 
  -6  -8   8       46.67       53.77     15.69 o 
  -5  -8   8      321.12      366.36     36.09 o 
  -4  -8   8      726.71      730.12     27.82 o 
  -3  -8   8       20.82       16.10      8.65 o 
  -2  -8   8      272.73      271.07     20.51 o 
  -1  -8   8      356.51      358.49     30.46 o 
   0  -8   8      366.74      391.23     21.59 o 
   1  -8   8      150.29      163.43     11.72 o 
   2  -8   8      229.45      255.19     13.92 o 
   3  -8   8      178.92      192.51     12.79 o 
   4  -8   8       17.06       10.48      8.06 o 
   5  -8   8      213.49      243.41     17.00 o 
   6  -8   8      101.56      120.68     27.89 o 
   7  -8   8       69.33       51.55     16.87 o 
   8  -8   8       53.98       71.26     27.51 o 
  -7  -7   8       71.36       44.89     29.28 o 
  -6  -7   8       16.94       19.85     12.05 o 
  -5  -7   8        2.02      -13.65      9.45 o 
  -4  -7   8       71.84       67.86     11.38 o 
  -3  -7   8        9.00       12.83     11.50 o 
  -2  -7   8        9.51       12.20     18.12 o 
  -1  -7   8       64.20       47.06     10.78 o 
   0  -7   8       61.18       66.14     10.41 o 
   1  -7   8       98.21      110.92     11.86 o 
   2  -7   8      363.77      359.48     17.66 o 
   3  -7   8      435.56      433.50     21.68 o 
   4  -7   8       32.92       29.03      8.70 o 
   5  -7   8      141.39      124.78     15.45 o 
   6  -7   8       11.65       16.55     10.49 o 
   7  -7   8      293.80      295.62     40.11 o 
   8  -7   8      224.99      235.66     39.55 o 
   9  -7   8       22.04       22.17     25.35 o 
  -7  -6   8      225.83      229.28     47.47 o 
  -6  -6   8      174.26      152.93     22.78 o 
  -5  -6   8        1.72       -6.00      9.93 o 
  -4  -6   8       12.65        1.63      6.48 o 
  -3  -6   8       39.21       30.52     10.54 o 
  -2  -6   8     1095.07     1064.44     81.51 o 
  -1  -6   8      309.26      361.33     18.55 o 
   0  -6   8       59.02       63.37      8.11 o 
   1  -6   8       83.13      100.16      7.23 o 
   2  -6   8       61.94       67.27      7.17 o 
   3  -6   8      406.79      401.28     19.84 o 
   4  -6   8      260.47      256.22     15.41 o 
   5  -6   8      216.00      181.36     19.14 o 
   6  -6   8       18.80       13.08     10.62 o 
   7  -6   8       73.97       95.62     28.68 o 
   8  -6   8       76.07       99.97     30.66 o 
   9  -6   8       13.89       40.45     25.75 o 
  -8  -5   8      145.76      151.07     25.79 o 
  -7  -5   8      268.21      264.46     29.03 o 
  -6  -5   8      186.11      191.23     23.70 o 
  -5  -5   8      133.02      124.25     29.65 o 
  -4  -5   8       13.10       13.28     11.91 o 
  -3  -5   8      206.84      236.53     24.08 o 
  -2  -5   8      180.85      152.03     11.51 o 
  -1  -5   8      517.66      468.66     16.52 o 
   0  -5   8        4.04       -0.51      4.24 o 
   1  -5   8      184.83      193.77     13.66 o 
   2  -5   8      111.99      136.05      9.55 o 
   3  -5   8       15.35       18.21      6.46 o 
   4  -5   8      664.94      683.73     25.06 o 
   5  -5   8      287.77      262.45     21.78 o 
   6  -5   8       16.91       24.24     18.15 o 
   7  -5   8       16.15       19.08     18.22 o 
   8  -5   8        0.19        4.35     21.52 o 
   9  -5   8       25.91       42.11     28.40 o 
  -8  -4   8       39.17       46.47     17.59 o 
  -7  -4   8       21.04       32.35     16.30 o 
  -6  -4   8       88.83       82.00     17.52 o 
  -5  -4   8       42.76       54.78     10.35 o 
  -4  -4   8        8.38        3.95      6.49 o 
  -3  -4   8        4.06       20.13     10.62 o 
  -2  -4   8      281.01      290.99     18.58 o 
  -1  -4   8      547.98      532.45     16.53 o 
   0  -4   8        1.65       -8.87      5.91 o 
   1  -4   8      660.43      639.35     29.52 o 
   2  -4   8      450.44      455.11     15.48 o 
   3  -4   8      374.77      390.40     21.10 o 
   4  -4   8      299.83      294.96     16.42 o 
   5  -4   8     1099.53     1162.72     39.86 o 
   6  -4   8      390.46      445.05     44.40 o 
   7  -4   8      178.67      144.58     31.52 o 
   8  -4   8       27.96       36.77     24.64 o 
   9  -4   8       11.86       -5.68     21.09 o 
  -8  -3   8       15.07        0.64     13.19 o 
  -7  -3   8      315.74      324.84     29.60 o 
  -6  -3   8      444.11      458.25     37.90 o 
  -5  -3   8      101.13      107.57     12.66 o 
  -4  -3   8      132.50      118.59     10.22 o 
  -3  -3   8      819.07      705.16     31.57 o 
  -2  -3   8      454.45      405.82     20.23 o 
  -1  -3   8      201.82      201.61      9.05 o 
   0  -3   8       55.51       54.26     10.04 o 
   1  -3   8      261.12      201.76     15.38 o 
   2  -3   8      503.52      492.43     32.68 o 
   3  -3   8     1228.91      692.26     38.75 o 
   4  -3   8      248.45      254.65     18.10 o 
   5  -3   8      225.40      212.15     14.42 o 
   6  -3   8       29.67       13.77     18.68 o 
   7  -3   8      125.96      145.17     32.20 o 
   8  -3   8       94.00       92.10     30.72 o 
   9  -3   8        0.01        0.86     19.94 o 
  -9  -2   8        0.77      -10.26     14.90 o 
  -8  -2   8       17.39       10.28     13.59 o 
  -7  -2   8      229.64      252.86     26.52 o 
  -6  -2   8        0.02      -12.70      8.47 o 
  -5  -2   8      206.33      249.56     19.78 o 
  -4  -2   8      258.48      265.09     14.85 o 
  -3  -2   8        6.56       -0.39      8.01 o 
  -2  -2   8      221.07      237.63     16.03 o 
  -1  -2   8      204.93      178.36     14.12 o 
   0  -2   8      638.69      662.85     25.78 o 
   1  -2   8       93.13      125.19     16.95 o 
   2  -2   8      315.18      315.64     27.74 o 
   3  -2   8      405.12      380.76     19.76 o 
   4  -2   8        3.85       -3.04      5.92 o 
   5  -2   8        0.21       -4.44      8.43 o 
   6  -2   8      259.47      305.69     37.54 o 
   7  -2   8       35.62       19.82     19.27 o 
   8  -2   8        6.42       36.09     21.77 o 
  -9  -1   8       68.35       63.82     20.95 o 
  -8  -1   8        8.59       15.63     13.94 o 
  -7  -1   8       27.31        7.21     25.29 o 
  -6  -1   8       49.38       42.11     13.29 o 
  -5  -1   8     1082.21     1114.28     27.53 o 
  -4  -1   8     1301.86     1234.96     61.85 o 
  -3  -1   8      472.37      464.96     21.57 o 
  -2  -1   8     1341.24     1230.78     37.71 o 
  -1  -1   8      107.56      111.43      7.04 o 
   0  -1   8     5881.18     5825.78    174.66 o 
   1  -1   8      717.43      720.55     19.18 o 
   2  -1   8        5.20        5.84      6.77 o 
   3  -1   8        0.49       -6.36      7.13 o 
   4  -1   8       31.65       33.04      7.97 o 
   5  -1   8      515.55      557.27     21.42 o 
   6  -1   8       84.12       67.80     24.67 o 
   7  -1   8      117.28      133.41     30.66 o 
   8  -1   8       37.95       18.71     24.02 o 
  -9   0   8       62.35       75.68     20.64 o 
  -8   0   8      144.46      193.05     25.34 o 
  -7   0   8       20.07       32.53     14.02 o 
  -6   0   8        8.65        6.14     11.66 o 
  -5   0   8       11.62        8.41      6.31 o 
  -4   0   8      482.49      435.13     18.11 o 
  -3   0   8      196.07      188.09     14.61 o 
  -2   0   8      704.80      724.03     20.48 o 
  -1   0   8       25.50       23.03      4.07 o 
   0   0   8      548.84      584.56     16.87 o 
   1   0   8      615.31      622.89     18.49 o 
   2   0   8       26.29       19.78      6.19 o 
   3   0   8        2.56        0.51      5.83 o 
   4   0   8      283.49      279.55     15.79 o 
   5   0   8       17.35       10.22     14.42 o 
   6   0   8        2.07       17.14     19.08 o 
   7   0   8       60.77       72.46     26.83 o 
   8   0   8       50.12       28.90     23.65 o 
  -9   1   8       13.13       10.50     21.92 o 
  -8   1   8       12.26       -2.98     10.61 o 
  -7   1   8      241.69      261.77     24.72 o 
  -6   1   8       10.09        4.14      7.65 o 
  -5   1   8      145.06      143.31     15.64 o 
  -4   1   8     1106.94     1073.47     29.86 o 
  -3   1   8      217.02      213.94     12.40 o 
  -2   1   8      101.40       97.04      7.08 o 
  -1   1   8      164.99      164.39      8.21 o 
   0   1   8      499.12      468.80     13.25 o 
   1   1   8     1316.55     1306.01     31.02 o 
   2   1   8        0.03        3.55      4.61 o 
   3   1   8      647.28      626.01     27.43 o 
   4   1   8      278.20      288.46     21.57 o 
   5   1   8       27.52       53.84     21.52 o 
   6   1   8       76.23       68.08     24.61 o 
   7   1   8      276.08      229.09     38.28 o 
   8   1   8       92.48      112.69     33.78 o 
  -9   2   8        2.12       10.55     14.77 o 
  -8   2   8      332.28      329.80     28.90 o 
  -7   2   8      321.04      333.71     37.64 o 
  -6   2   8       94.07       88.86     11.84 o 
  -5   2   8      173.21      200.24     12.08 o 
  -4   2   8      156.28      151.91     14.42 o 
  -3   2   8      240.51      266.35     25.00 o 
  -2   2   8       44.94       35.07      6.74 o 
  -1   2   8     1114.26     1012.62     25.59 o 
   0   2   8        0.73       -0.70      4.39 o 
   1   2   8      143.50      155.23     11.45 o 
   2   2   8        4.84       -6.22      6.25 o 
   3   2   8      225.98      226.46     12.61 o 
   4   2   8      113.87      128.93     13.27 o 
   5   2   8       16.12       30.66     19.51 o 
   6   2   8       31.23       21.95     19.48 o 
   7   2   8        2.29        9.11     21.21 o 
  -9   3   8       98.70      118.02     21.53 o 
  -8   3   8        5.53        7.61     12.51 o 
  -7   3   8      166.32      162.12     19.93 o 
  -6   3   8       55.90       42.48     10.11 o 
  -5   3   8      117.38      157.83     16.96 o 
  -4   3   8       31.43       14.42      5.47 o 
  -3   3   8       46.64       44.45      7.81 o 
  -2   3   8        7.75        8.35      5.82 o 
  -1   3   8       89.85       71.99      9.09 o 
   0   3   8      378.93      360.82     21.39 o 
   1   3   8       26.38       16.15     11.86 o 
   2   3   8       19.01        5.81      5.10 o 
   3   3   8      234.98      241.33     16.01 o 
   4   3   8      466.41      494.56     22.70 o 
   5   3   8        9.71       11.29     12.95 o 
   6   3   8        8.73        4.66     14.42 o 
   7   3   8        3.44        5.35     16.07 o 
  -9   4   8      233.34      288.78     28.84 o 
  -8   4   8       18.19       -9.10     11.93 o 
  -7   4   8       77.49       68.00     15.31 o 
  -6   4   8      255.39      241.18     14.71 o 
  -5   4   8      109.52      119.09     10.48 o 
  -4   4   8       48.67       49.42      8.90 o 
  -3   4   8      400.69      370.22     21.04 o 
  -2   4   8      400.54      420.19     21.07 o 
  -1   4   8     1288.11     1336.18     40.88 o 
   0   4   8     2370.86     2317.56     82.67 o 
   1   4   8      115.14       84.98     12.70 o 
   2   4   8      970.96      914.81     34.91 o 
   3   4   8       55.42       64.62     11.42 o 
   4   4   8       72.48       83.97     12.78 o 
   5   4   8       47.53       16.37     14.51 o 
   6   4   8        2.52      -17.92     13.10 o 
   7   4   8       32.47       55.94     20.27 o 
  -9   5   8       21.39       20.58     27.66 o 
  -8   5   8        0.62        7.69     11.82 o 
  -7   5   8      102.97      119.15     14.61 o 
  -6   5   8      263.08      283.66     22.93 o 
  -5   5   8      311.18      322.86     15.28 o 
  -4   5   8      202.68      197.33     24.14 o 
  -3   5   8      354.11      402.13     23.23 o 
  -2   5   8     1241.22     1288.82     41.77 o 
  -1   5   8        5.65       12.59     17.44 o 
   0   5   8      389.22      402.53     18.04 o 
   1   5   8      223.00      223.90     17.75 o 
   2   5   8       21.38       23.22     11.27 o 
   3   5   8      207.60      185.57     19.51 o 
   4   5   8       21.28       36.01     12.08 o 
   5   5   8        6.29       -6.29     12.70 o 
   6   5   8      106.09       93.62     26.52 o 
  -9   6   8       11.76       12.57     21.24 o 
  -8   6   8        4.75        3.34     13.63 o 
  -7   6   8      125.72      104.03     14.06 o 
  -6   6   8      101.63      110.88     11.34 o 
  -5   6   8      196.99      175.40     14.37 o 
  -4   6   8       35.64       41.05      9.08 o 
  -3   6   8     1723.33     1771.84     54.56 o 
  -2   6   8     2947.84     2898.57    104.03 o 
  -1   6   8       71.07       67.48     15.73 o 
   0   6   8       16.26       20.22     11.71 o 
   1   6   8      434.65      401.77     36.49 o 
   2   6   8      593.70      609.30     29.38 o 
   3   6   8      972.22      872.63     57.89 o 
   4   6   8        0.15       -9.63     18.65 o 
   5   6   8       72.97       83.45     29.52 o 
   6   6   8       96.12      133.75     37.51 o 
  -9   7   8      128.88      171.29     37.85 o 
  -8   7   8        0.06      -11.82     17.17 o 
  -7   7   8       20.71       10.24     12.28 o 
  -6   7   8      401.74      419.11     29.30 o 
  -5   7   8       12.96       17.67     11.48 o 
  -4   7   8       33.67       21.72     17.01 o 
  -3   7   8      280.23      317.92     43.73 o 
  -2   7   8       14.21       -2.68      9.75 o 
  -1   7   8      457.67      494.99     28.15 o 
   0   7   8       67.48       66.77     15.32 o 
   1   7   8      220.20      223.78     30.87 o 
   2   7   8       13.70       18.68     18.65 o 
   3   7   8        5.99       22.75     20.87 o 
   4   7   8        0.34       15.53     23.03 o 
   5   7   8       12.13      -15.62     21.21 o 
  -9   8   8       36.02       65.89     26.86 o 
  -8   8   8       75.65       73.70     28.25 o 
  -7   8   8        2.92        4.52     12.70 o 
  -6   8   8       30.74       23.21     13.51 o 
  -5   8   8      104.50      102.25     22.00 o 
  -4   8   8        5.12       -2.43     10.76 o 
  -3   8   8      484.04      522.28     36.49 o 
  -2   8   8       43.20       27.44     12.61 o 
  -1   8   8      199.29      191.07     23.28 o 
   0   8   8      283.62      264.33     24.12 o 
   1   8   8      468.29      485.77     45.23 o 
   2   8   8       93.73       40.72     22.66 o 
   3   8   8        0.29       -9.02     18.74 o 
   4   8   8        0.67      -13.40     20.10 o 
  -8   9   8      119.24      104.94     31.03 o 
  -7   9   8        8.65       21.57     14.73 o 
  -6   9   8        0.05       -1.78     11.61 o 
  -5   9   8       67.65       89.80     17.98 o 
  -4   9   8      322.33      324.02     27.26 o 
  -3   9   8      475.42      499.67     32.12 o 
  -2   9   8        8.89       -5.08     11.56 o 
  -1   9   8      410.52      417.70     29.91 o 
   0   9   8      345.39      380.14     29.81 o 
   1   9   8      261.42      337.46     41.34 o 
   2   9   8       22.24       38.28     22.57 o 
   3   9   8        3.21        7.47     21.95 o 
   4   9   8       60.62      136.22     36.03 o 
  -8  10   8       45.23       49.40     18.91 o 
  -7  10   8      174.08      173.78     25.67 o 
  -6  10   8        6.29       20.31     14.05 o 
  -5  10   8      199.93      207.96     25.46 o 
  -4  10   8       21.21       29.01     14.63 o 
  -3  10   8       43.74       46.01     17.34 o 
  -2  10   8      111.72      115.40     28.67 o 
  -1  10   8        3.29        6.04     13.07 o 
   0  10   8      140.62      159.09     32.45 o 
   1  10   8       53.50       39.49     22.97 o 
   2  10   8      113.14       74.41     30.10 o 
   3  10   8      105.99      105.10     33.84 o 
  -7  11   8       40.01       21.41     16.43 o 
  -6  11   8        8.61      -11.48     13.11 o 
  -5  11   8      145.36      141.09     22.78 o 
  -4  11   8      122.97      159.13     23.57 o 
  -3  11   8      167.52      208.95     25.98 o 
  -2  11   8      102.53       97.07     20.56 o 
  -1  11   8       27.52       24.77     16.12 o 
   0  11   8      322.07      401.33     47.18 o 
   1  11   8      503.67      429.03     50.29 o 
   2  11   8      183.97      124.55     34.76 o 
  -6  12   8        0.56      -12.05     13.57 o 
  -5  12   8       34.55       58.91     28.57 o 
  -4  12   8      185.06      214.48     28.54 o 
  -3  12   8        1.17        0.41     15.25 o 
  -2  12   8        5.63        2.88     30.74 o 
  -1  12   8        1.43       -5.98     15.53 o 
   0  12   8      119.02       92.56     29.61 o 
  -3  13   8        6.85        0.55     15.44 o 
   1 -14   9       14.99       46.25     24.05 o 
   2 -14   9       16.64       28.62     21.98 o 
   3 -14   9        9.34        8.43     17.94 o 
   4 -14   9       14.57       18.71     23.03 o 
  -1 -13   9       41.21       35.41     23.56 o 
   0 -13   9        5.23        7.50     17.47 o 
   1 -13   9       83.82      131.86     31.52 o 
   2 -13   9      103.10      104.94     28.16 o 
   3 -13   9       22.29       20.53     19.23 o 
   4 -13   9        7.37        6.45     16.36 o 
   5 -13   9        8.20       21.83     21.03 o 
  -3 -12   9       87.20      103.77     27.39 o 
  -2 -12   9      152.95      129.24     30.38 o 
  -1 -12   9        0.01      -21.30     14.88 o 
   0 -12   9       52.02       42.64     21.61 o 
   1 -12   9        5.53       20.16     18.68 o 
   2 -12   9        3.08        6.58     16.24 o 
   3 -12   9        4.26       20.38     19.11 o 
   4 -12   9       17.15       14.17     17.97 o 
   5 -12   9        3.37      -17.97     12.97 o 
   6 -12   9       85.82      147.89     31.95 o 
  -3 -11   9      115.11      107.27     18.80 o 
  -2 -11   9      103.51      104.96     17.87 o 
  -1 -11   9      131.15       96.95     25.93 o 
   0 -11   9      124.03      193.15     32.42 o 
   1 -11   9      154.71      156.93     30.66 o 
   2 -11   9      136.27      173.39     31.40 o 
   3 -11   9       32.50       33.50     18.34 o 
   4 -11   9      222.71      219.21     34.21 o 
   5 -11   9      117.99      127.96     20.40 o 
   6 -11   9       46.72       55.26     17.07 o 
   7 -11   9        3.39        4.57     22.72 o 
  -5 -10   9       79.96      115.93     29.98 o 
  -4 -10   9      539.16       76.48     21.18 o 
  -3 -10   9      160.52      163.89     23.87 o 
  -2 -10   9       89.29       74.04     22.17 o 
  -1 -10   9       27.94       33.56     17.54 o 
   0 -10   9      229.27      233.50     32.08 o 
   1 -10   9      115.24      111.64     24.24 o 
   2 -10   9        8.82        1.91     13.86 o 
   3 -10   9        0.37       15.25     16.30 o 
   4 -10   9      105.71      120.90     26.30 o 
   5 -10   9       60.66       42.01     14.76 o 
   6 -10   9       10.70       14.18     13.42 o 
   7 -10   9       44.25       74.01     29.02 o 
  -5  -9   9       83.06       84.29     26.95 o 
  -4  -9   9        0.65        3.47      9.98 o 
  -3  -9   9        0.00       -1.86     14.26 o 
  -2  -9   9      121.97       90.99     22.91 o 
  -1  -9   9       24.25        7.13     13.52 o 
   0  -9   9      228.92      228.31     30.78 o 
   1  -9   9       44.53       29.82     16.86 o 
   2  -9   9        5.20        1.54     12.32 o 
   3  -9   9       23.37       28.62     17.10 o 
   4  -9   9      248.30      249.34     31.43 o 
   5  -9   9      181.28      185.26     43.27 o 
   6  -9   9        4.14       10.86     19.62 o 
   7  -9   9       19.23       39.74     24.08 o 
   8  -9   9       95.10       57.36     28.22 o 
  -6  -8   9      123.70       95.22     29.27 o 
  -5  -8   9       14.74        7.75     18.71 o 
  -4  -8   9      293.61      249.10     25.80 o 
  -3  -8   9       90.07       68.32     19.14 o 
  -2  -8   9      232.27      188.92     26.80 o 
  -1  -8   9      727.31      699.67     46.28 o 
   0  -8   9      121.34       97.53     22.48 o 
   1  -8   9      239.55      253.72     29.70 o 
   2  -8   9        2.53       -4.08     10.81 o 
   3  -8   9       96.57       89.35     21.09 o 
   4  -8   9       20.91       16.09     14.79 o 
   5  -8   9       53.91       33.92     12.98 o 
   6  -8   9       20.34       18.00     12.40 o 
   7  -8   9        8.26       24.82     23.96 o 
   8  -8   9       41.28       31.31     25.81 o 
  -6  -7   9      222.02      250.00     28.55 o 
  -5  -7   9        5.18        5.06     18.09 o 
  -4  -7   9       35.80       22.77     10.88 o 
  -3  -7   9       71.23       81.68     13.94 o 
  -2  -7   9       21.76       26.52     14.05 o 
  -1  -7   9       32.37       39.61     16.55 o 
   0  -7   9      210.40      208.99     26.37 o 
   1  -7   9        7.40      -11.95     10.16 o 
   2  -7   9       10.57       32.45     16.15 o 
   3  -7   9      159.84      213.80     27.11 o 
   4  -7   9       35.24       36.86     15.65 o 
   5  -7   9        3.03       -2.61      9.93 o 
   6  -7   9      144.69      119.23     18.56 o 
   7  -7   9      215.07      147.39     33.84 o 
   8  -7   9       66.80       49.52     27.26 o 
  -7  -6   9       97.96      123.08     24.04 o 
  -6  -6   9      457.22      468.23     35.33 o 
  -5  -6   9      461.32      493.98     32.86 o 
  -4  -6   9       63.88       67.65     11.22 o 
  -3  -6   9      124.67      133.12     15.11 o 
  -2  -6   9       19.43       25.02      9.40 o 
  -1  -6   9      468.58      440.55     24.94 o 
   0  -6   9     1034.81      932.94     35.97 o 
   1  -6   9       63.36       80.62     16.05 o 
   2  -6   9       58.43       70.44     13.09 o 
   3  -6   9      380.37      374.13     18.31 o 
   4  -6   9      269.66      312.65     17.07 o 
   5  -6   9       17.68       25.23     11.32 o 
   6  -6   9      597.89      639.94     32.54 o 
   7  -6   9       70.81       71.91     27.14 o 
   8  -6   9        5.74       37.45     26.15 o 
  -7  -5   9      118.04      150.34     24.39 o 
  -6  -5   9      456.48      483.59     34.17 o 
  -5  -5   9      461.33      478.50     97.01 o 
  -4  -5   9      352.94      347.42     22.86 o 
  -3  -5   9      117.29      120.60     11.84 o 
  -2  -5   9     1282.27     1250.30     31.88 o 
  -1  -5   9      198.38      206.45     11.55 o 
   0  -5   9        0.06        4.31     12.60 o 
   1  -5   9       13.01        9.78     12.77 o 
   2  -5   9      260.95      242.58     11.78 o 
   3  -5   9       35.21       42.56      7.69 o 
   4  -5   9        0.28        4.46     10.77 o 
   5  -5   9      101.05       77.68     14.74 o 
   6  -5   9      297.94      281.45     38.69 o 
   7  -5   9      106.90      120.19     31.71 o 
   8  -5   9       13.65       44.67     25.38 o 
  -8  -4   9       62.35       64.51     21.12 o 
  -7  -4   9       28.82       25.87     14.86 o 
  -6  -4   9      558.07      586.12     36.55 o 
  -5  -4   9      110.06      100.59     13.91 o 
  -4  -4   9      272.55      304.80     28.98 o 
  -3  -4   9        5.51        4.77     18.08 o 
  -2  -4   9      302.10      313.52     21.38 o 
  -1  -4   9        7.98        6.36      5.65 o 
   0  -4   9       51.85       50.38     10.71 o 
   1  -4   9        9.85        3.90      9.03 o 
   2  -4   9      220.70      218.59     17.03 o 
   3  -4   9       30.47       23.47      9.33 o 
   4  -4   9       31.54       34.71      9.15 o 
   5  -4   9       12.54        7.62     10.41 o 
   6  -4   9       34.41       -2.93     18.49 o 
   7  -4   9      373.59      400.32     47.02 o 
   8  -4   9       15.17       11.73     22.26 o 
  -8  -3   9        0.06       -3.53     13.69 o 
  -7  -3   9       32.09       55.29     23.82 o 
  -6  -3   9      348.81      319.26     27.69 o 
  -5  -3   9      150.36      152.61     11.99 o 
  -4  -3   9       16.14       11.24      8.69 o 
  -3  -3   9      293.25      347.30     20.74 o 
  -2  -3   9     1118.17     1092.69     37.11 o 
  -1  -3   9      510.66      458.10     23.07 o 
   0  -3   9       21.83       30.18      9.14 o 
   1  -3   9      359.81      352.85     20.12 o 
   2  -3   9      373.55      381.42     21.30 o 
   3  -3   9      475.98      475.43     32.54 o 
   4  -3   9        7.11        5.31      8.19 o 
   5  -3   9      248.81      258.61     16.47 o 
   6  -3   9      233.06      247.30     36.83 o 
   7  -3   9      126.17      177.90     34.67 o 
   8  -3   9       61.26       19.79     24.45 o 
  -8  -2   9      158.33      181.39     25.89 o 
  -7  -2   9       24.32       37.24     15.32 o 
  -6  -2   9        0.03       -5.81     10.55 o 
  -5  -2   9       53.49       57.57      8.71 o 
  -4  -2   9      114.22      111.30     12.69 o 
  -3  -2   9        0.10       -5.34      6.95 o 
  -2  -2   9        4.53       -1.97      8.38 o 
  -1  -2   9       69.21       57.21     10.30 o 
   0  -2   9       43.49       54.04     10.40 o 
   1  -2   9       79.90       88.57     18.17 o 
   2  -2   9       33.86       17.83      8.75 o 
   3  -2   9       16.41        8.34     11.96 o 
   4  -2   9       38.39       38.22      9.12 o 
   5  -2   9      329.88      348.20     18.38 o 
   6  -2   9        1.40        3.67     16.58 o 
   7  -2   9       27.56       43.19     23.28 o 
   8  -2   9        4.10       44.92     25.50 o 
  -9  -1   9        8.08        2.30     16.73 o 
  -8  -1   9       52.37       39.45     16.69 o 
  -7  -1   9      121.81      124.29     20.80 o 
  -6  -1   9       97.79       82.09     27.39 o 
  -5  -1   9      568.87      576.37     19.95 o 
  -4  -1   9     1102.51     1088.22     63.59 o 
  -3  -1   9      493.99      492.70     23.33 o 
  -2  -1   9      656.61      678.42     19.80 o 
  -1  -1   9        0.74        6.16      4.00 o 
   0  -1   9      561.95      595.81     30.52 o 
   1  -1   9     1550.99     1574.65     33.99 o 
   2  -1   9      734.85      754.51     23.31 o 
   3  -1   9        7.21       -2.06      6.79 o 
   4  -1   9      279.61      301.76     16.97 o 
   5  -1   9      202.21      200.95     22.21 o 
   6  -1   9      121.56      170.39     31.77 o 
   7  -1   9        3.83       11.76     21.80 o 
   8  -1   9      106.16      159.80     37.33 o 
  -9   0   9        6.76       -4.18     27.93 o 
  -8   0   9      154.57      156.65     24.15 o 
  -7   0   9      263.37      240.77     25.57 o 
  -6   0   9        3.99        4.63     10.93 o 
  -5   0   9        9.84        5.79      6.22 o 
  -4   0   9       71.08       55.98     11.22 o 
  -3   0   9      367.00      377.02     20.45 o 
  -2   0   9       10.58       -0.08      4.86 o 
  -1   0   9      197.11      198.50      8.25 o 
   0   0   9      147.59      127.59      8.41 o 
   1   0   9       22.07       31.91      6.43 o 
   2   0   9        3.51       10.01      6.50 o 
   3   0   9       38.21       38.30      7.59 o 
   4   0   9       82.79      101.09     11.61 o 
   5   0   9       65.17       56.93     22.51 o 
   6   0   9       54.08       44.98     24.27 o 
   7   0   9       21.07        2.84     20.99 o 
   8   0   9        0.50        9.82     24.51 o 
  -9   1   9        3.06       -4.24     15.35 o 
  -8   1   9       65.44       65.52     17.79 o 
  -7   1   9        0.22       -5.92     11.66 o 
  -6   1   9       74.41       72.29     10.75 o 
  -5   1   9       33.09       22.55      7.47 o 
  -4   1   9        1.58       -8.48     10.11 o 
  -3   1   9      492.05      472.57     18.26 o 
  -2   1   9       39.63       42.81      5.89 o 
  -1   1   9       67.35       59.76      7.05 o 
   0   1   9      132.48      120.48      9.52 o 
   1   1   9       35.46       46.07      7.68 o 
   2   1   9      262.27      283.70     14.82 o 
   3   1   9        0.19        3.05      6.16 o 
   4   1   9      194.66      197.68     12.95 o 
   5   1   9      765.92      822.24     55.51 o 
   6   1   9      138.56      140.94     31.18 o 
   7   1   9       24.34       16.89     22.35 o 
  -9   2   9       30.65       34.19     18.15 o 
  -8   2   9      200.38      217.67     65.08 o 
  -7   2   9      102.80       90.83     17.93 o 
  -6   2   9        7.72        4.26      9.21 o 
  -5   2   9      588.06      580.90     21.96 o 
  -4   2   9      595.10      579.17     21.80 o 
  -3   2   9        0.18        2.94      7.93 o 
  -2   2   9        0.02        0.17      4.58 o 
  -1   2   9      107.19      113.94      8.46 o 
   0   2   9     1240.39     1242.88     30.49 o 
   1   2   9      703.88      683.82     22.66 o 
   2   2   9       79.53       85.13      9.24 o 
   3   2   9      150.99      160.94     11.69 o 
   4   2   9       98.95       86.94     20.91 o 
   5   2   9      100.52       92.22     18.57 o 
   6   2   9       44.49       45.63     17.17 o 
   7   2   9        8.08       27.66     23.87 o 
  -9   3   9      126.24      129.31     26.81 o 
  -8   3   9      123.07      151.44     22.83 o 
  -7   3   9        5.84        0.17     10.84 o 
  -6   3   9       99.88      110.71     23.69 o 
  -5   3   9       27.24       27.31      7.88 o 
  -4   3   9      200.63      180.29     11.48 o 
  -3   3   9      399.60      405.70     15.58 o 
  -2   3   9       30.72       28.12      6.48 o 
  -1   3   9       18.73       19.44      6.18 o 
   0   3   9       31.49       30.90      6.80 o 
   1   3   9       29.22       33.87      8.28 o 
   2   3   9      126.89      142.69     26.02 o 
   3   3   9       78.71      103.03     22.06 o 
   4   3   9        0.42       -0.30      8.97 o 
   5   3   9       38.55       39.65     15.38 o 
   6   3   9       23.85       39.56     21.89 o 
   7   3   9       38.41       21.37     35.09 o 
  -9   4   9       12.08       24.30     16.61 o 
  -8   4   9       63.11       74.29     28.71 o 
  -7   4   9        6.41       -0.63      8.96 o 
  -6   4   9      366.52      366.55     17.76 o 
  -5   4   9      222.23      202.86     13.12 o 
  -4   4   9      563.35      559.10     34.45 o 
  -3   4   9       14.33       12.36      8.72 o 
  -2   4   9      762.47      771.82     26.50 o 
  -1   4   9     1872.87     1887.45     98.89 o 
   0   4   9     1495.68     1519.26     45.62 o 
   1   4   9      293.14      341.24     21.36 o 
   2   4   9       60.46       42.97     11.30 o 
   3   4   9      270.73      274.89     18.11 o 
   4   4   9      409.77      419.84     28.98 o 
   5   4   9      146.81      136.25     21.36 o 
   6   4   9        8.89      -19.12     21.07 o 
  -9   5   9       33.14       41.98     14.03 o 
  -8   5   9      120.28      140.80     16.90 o 
  -7   5   9        0.75       13.45      9.45 o 
  -6   5   9       14.68       12.19      7.74 o 
  -5   5   9      126.85      118.99     12.73 o 
  -4   5   9        9.37        6.86      7.11 o 
  -3   5   9       43.01       38.34     11.58 o 
  -2   5   9       70.46       65.80     12.70 o 
  -1   5   9       30.61       27.40     34.29 o 
   0   5   9       29.43       39.10     11.68 o 
   1   5   9       99.63       94.54     14.77 o 
   2   5   9      313.99      335.44     22.97 o 
   3   5   9        0.85        1.03     11.20 o 
   4   5   9       39.12       47.30     15.86 o 
   5   5   9        0.00       -5.15     14.36 o 
   6   5   9        2.92       13.25     16.69 o 
  -9   6   9       12.66       18.25     22.75 o 
  -8   6   9      172.24      154.12     33.81 o 
  -7   6   9        4.05       -1.48     15.44 o 
  -6   6   9       13.57       24.16     11.65 o 
  -5   6   9       71.98       54.60     13.49 o 
  -4   6   9       53.77       49.88     15.62 o 
  -3   6   9       35.41       27.68     11.76 o 
  -2   6   9      170.85      162.20     17.58 o 
  -1   6   9       76.88       89.56     15.34 o 
   0   6   9       97.37      113.31     16.31 o 
   1   6   9       64.45       65.11     20.53 o 
   2   6   9      195.62      227.27     31.89 o 
   3   6   9        0.69        4.91     19.11 o 
   4   6   9       46.35       52.52     24.48 o 
   5   6   9        0.56       -3.27     22.14 o 
  -9   7   9       21.54       23.03     23.22 o 
  -8   7   9       17.86       36.93     22.45 o 
  -7   7   9        8.29        9.82     18.90 o 
  -6   7   9      345.00      318.67     26.87 o 
  -5   7   9        0.14      -12.48      9.39 o 
  -4   7   9        2.29       -4.19     10.74 o 
  -3   7   9       57.18       31.01     12.98 o 
  -2   7   9       85.98      108.16     16.43 o 
  -1   7   9       48.60       67.32     14.73 o 
   0   7   9       27.60       -3.07     10.93 o 
   1   7   9       43.55       55.54     21.55 o 
   2   7   9      190.91      219.15     32.97 o 
   3   7   9       53.06       40.11     22.60 o 
   4   7   9        7.31       27.73     23.80 o 
   5   7   9        7.97      -10.34     22.29 o 
  -8   8   9      131.88      139.43     34.30 o 
  -7   8   9        1.45       10.85     14.13 o 
  -6   8   9       31.23        7.61     12.45 o 
  -5   8   9       82.62       49.52     37.94 o 
  -4   8   9        0.23       -4.41     16.18 o 
  -3   8   9       53.88       33.83     13.81 o 
  -2   8   9      157.08      161.38     20.29 o 
  -1   8   9       54.10       26.87     13.30 o 
   0   8   9        0.52        4.04     11.13 o 
   1   8   9       60.75      105.13     26.46 o 
   2   8   9      450.76      383.27     43.72 o 
   3   8   9       84.15       70.15     27.66 o 
   4   8   9      111.06      116.46     33.13 o 
  -8   9   9      184.87      216.49     40.94 o 
  -7   9   9       17.12        3.48     30.55 o 
  -6   9   9       34.05       53.93     16.09 o 
  -5   9   9        9.28       11.14     12.80 o 
  -4   9   9      121.14      135.54     20.79 o 
  -3   9   9      445.51      420.41     30.12 o 
  -2   9   9      731.80      784.41     58.31 o 
  -1   9   9       14.34       15.14     22.57 o 
   0   9   9      198.89      179.93     32.66 o 
   1   9   9      375.72      338.01     42.21 o 
   2   9   9      225.43      260.36     40.38 o 
   3   9   9       67.00      123.03     33.71 o 
  -7  10   9      289.62      254.15     46.08 o 
  -6  10   9      170.85      164.00     35.29 o 
  -5  10   9        0.71       11.08     20.10 o 
  -4  10   9       48.46       58.47     16.87 o 
  -3  10   9       14.51        8.80     13.25 o 
  -2  10   9        4.84        9.81     14.05 o 
  -1  10   9       27.15        6.24     21.77 o 
   0  10   9        4.27       31.21     22.01 o 
   1  10   9       36.42       24.58     22.08 o 
   2  10   9       96.52       88.08     31.68 o 
  -6  11   9       11.19       11.81     15.34 o 
  -5  11   9        0.37      -14.02     13.47 o 
  -4  11   9      123.28      134.90     41.06 o 
  -3  11   9      108.27      123.94     22.82 o 
  -2  11   9       73.70       66.86     18.54 o 
  -1  11   9       35.84       10.56     15.58 o 
   0  11   9        0.02        3.40     22.04 o 
   1  11   9      123.30      150.42     37.76 o 
  -5  12   9        3.11        1.03     16.22 o 
  -4  12   9       14.96        0.65     15.05 o 
  -3  12   9        3.39       18.09     17.33 o 
  -2  12   9        0.83        1.52     15.92 o 
  -1  12   9      117.47       86.68     21.85 o 
   2 -14  10        0.18       -3.89     19.45 o 
   3 -14  10        8.57       -2.72     18.49 o 
  -1 -13  10      321.99      334.58     44.37 o 
   0 -13  10        0.10       21.98     20.50 o 
   1 -13  10      100.69       96.23     28.84 o 
   2 -13  10       63.52       48.50     23.83 o 
   3 -13  10       41.00       48.78     23.93 o 
   4 -13  10       20.28        6.24     18.37 o 
   5 -13  10       26.53       39.46     22.82 o 
  -2 -12  10       59.06       47.79     23.22 o 
  -1 -12  10       13.39       27.29     20.99 o 
   0 -12  10      147.64      117.79     29.48 o 
   1 -12  10        1.12        1.51     17.60 o 
   2 -12  10       42.41       42.88     20.84 o 
   3 -12  10       22.21       17.23     18.43 o 
   4 -12  10       22.02        8.43     18.00 o 
   5 -12  10        0.96      -13.58     17.35 o 
   6 -12  10        1.96        8.00     17.91 o 
  -3 -11  10       90.06      116.16     19.91 o 
  -2 -11  10        4.66        3.15     15.19 o 
  -1 -11  10       10.53        9.76     16.21 o 
   0 -11  10       97.25       97.25     25.97 o 
   1 -11  10      248.66      266.29     37.42 o 
   2 -11  10      219.26      280.28     37.42 o 
   3 -11  10        4.86        1.51     17.07 o 
   4 -11  10       39.97       14.33     18.71 o 
   5 -11  10      126.91      158.42     22.36 o 
   6 -11  10      286.55      240.90     26.39 o 
   7 -11  10       26.58       25.29     26.12 o 
  -4 -10  10        1.80        0.40     15.62 o 
  -3 -10  10      155.89      155.82     28.19 o 
  -2 -10  10      560.55      592.57     48.53 o 
  -1 -10  10       73.03       88.39     25.04 o 
   0 -10  10      448.22      470.37     43.90 o 
   1 -10  10       10.57        5.65     15.75 o 
   2 -10  10       79.06       76.17     21.40 o 
   3 -10  10       12.09       30.35     18.09 o 
   4 -10  10       94.03       57.67     21.06 o 
   5 -10  10       28.14       24.57     14.45 o 
   6 -10  10        5.93       -1.61     12.42 o 
   7 -10  10        0.56      -26.86     20.69 o 
  -5  -9  10       29.10       26.55     20.90 o 
  -4  -9  10        1.77        1.30     13.51 o 
  -3  -9  10       81.23       65.14     14.58 o 
  -2  -9  10      178.50      172.74     28.10 o 
  -1  -9  10       26.60       21.77     14.54 o 
   0  -9  10        8.06        2.96     14.79 o 
   1  -9  10       35.72        0.43     13.89 o 
   2  -9  10       96.56       69.00     20.56 o 
   3  -9  10        2.09        2.13     14.88 o 
   4  -9  10      148.22      157.12     27.48 o 
   5  -9  10      105.92      109.68     19.05 o 
   6  -9  10        8.53       14.12     14.04 o 
   7  -9  10        0.24       -9.23     21.80 o 
  -6  -8  10        1.75      -12.75     16.64 o 
  -5  -8  10      247.44      162.61     32.48 o 
  -4  -8  10      464.47      489.40     64.73 o 
  -3  -8  10      239.76      231.03     29.70 o 
  -2  -8  10       96.02       82.34     19.67 o 
  -1  -8  10       85.03       45.26     18.37 o 
   0  -8  10      702.50      627.39     44.55 o 
   1  -8  10      642.27      596.06     42.79 o 
   2  -8  10        6.07       11.36     13.18 o 
   3  -8  10        0.15        1.91     11.98 o 
   4  -8  10       18.50        1.33     13.03 o 
   5  -8  10       16.41        6.35     15.19 o 
   6  -8  10        2.68       19.41     18.63 o 
   7  -8  10      145.01      164.03     36.83 o 
   8  -8  10        0.09       -3.58     22.54 o 
  -6  -7  10       42.47       47.11     23.43 o 
  -5  -7  10      173.90      215.35     34.02 o 
  -4  -7  10      490.89      486.84     34.24 o 
  -3  -7  10       44.02       68.05     19.17 o 
  -2  -7  10        8.13       11.39     13.37 o 
  -1  -7  10      341.77      366.11     34.18 o 
   0  -7  10        0.47        5.56     11.24 o 
   1  -7  10       63.69       78.95     19.67 o 
   2  -7  10      131.10      116.55     22.54 o 
   3  -7  10       36.31       27.85     15.22 o 
   4  -7  10        2.39       -2.59     11.49 o 
   5  -7  10       61.93       78.38     15.57 o 
   6  -7  10        5.95        8.27     11.95 o 
   7  -7  10       24.68       33.44     23.25 o 
   8  -7  10        8.79       12.72     23.83 o 
  -7  -6  10        0.56      -11.89     33.75 o 
  -6  -6  10      140.33      115.21     21.34 o 
  -5  -6  10        2.13        8.95     16.67 o 
  -4  -6  10      935.19      931.24     38.77 o 
  -3  -6  10      266.25      282.62     29.45 o 
  -2  -6  10      439.82      483.56     38.99 o 
  -1  -6  10      411.41      458.16     26.99 o 
   0  -6  10      111.46      115.37     16.70 o 
   1  -6  10      348.00      373.45     41.48 o 
   2  -6  10       22.39       14.75     10.45 o 
   3  -6  10      969.69     1041.02     52.05 o 
   4  -6  10      157.56      159.04     18.08 o 
   5  -6  10       26.72       11.07     11.25 o 
   6  -6  10        4.06        8.15     11.16 o 
   7  -6  10      106.10      136.06     33.81 o 
   8  -6  10      501.23      634.19     61.59 o 
  -7  -5  10        3.47       -4.77     13.22 o 
  -6  -5  10      209.20      250.26     27.32 o 
  -5  -5  10      215.82      159.34     30.53 o 
  -4  -5  10      542.17      575.81     28.46 o 
  -3  -5  10      159.25      160.78     17.20 o 
  -2  -5  10        6.94        0.66      8.89 o 
  -1  -5  10      780.84      748.67     32.52 o 
   0  -5  10      752.65      732.10     43.93 o 
   1  -5  10      287.98      289.19     21.02 o 
   2  -5  10       32.00       36.93     11.42 o 
   3  -5  10       31.78       36.23     11.86 o 
   4  -5  10      273.62      272.30     24.05 o 
   5  -5  10       15.36        7.09      8.06 o 
   6  -5  10       27.08       31.77     23.40 o 
   7  -5  10       14.91        8.74     21.61 o 
   8  -5  10        0.78       43.81     27.08 o 
  -8  -4  10       28.39        0.60     21.74 o 
  -7  -4  10       47.66       38.88     16.60 o 
  -6  -4  10       51.71       45.11     16.37 o 
  -5  -4  10        8.03       12.94      8.55 o 
  -4  -4  10      545.01      571.24     28.08 o 
  -3  -4  10     1360.48     1375.36     53.60 o 
  -2  -4  10      328.75      320.95     30.03 o 
  -1  -4  10      497.25      504.03     25.26 o 
   0  -4  10      274.04      271.94     34.59 o 
   1  -4  10      374.38      449.77     33.90 o 
   2  -4  10      280.75      274.35     19.98 o 
   3  -4  10        3.09        2.72      8.60 o 
   4  -4  10      287.02      329.53     28.25 o 
   5  -4  10       32.25       24.17      9.26 o 
   6  -4  10       52.30       32.14     22.97 o 
   7  -4  10       13.83       31.46     23.12 o 
   8  -4  10       31.77       36.80     25.75 o 
  -8  -3  10       31.89       24.26     16.79 o 
  -7  -3  10       14.60       11.94     14.70 o 
  -6  -3  10       39.32       36.05     15.15 o 
  -5  -3  10       64.01       69.11     10.14 o 
  -4  -3  10       18.70       29.80     11.13 o 
  -3  -3  10     1595.49     1497.05     51.76 o 
  -2  -3  10      932.13      872.01     34.32 o 
  -1  -3  10       89.78       84.92     12.90 o 
   0  -3  10      369.06      402.71     30.94 o 
   1  -3  10        0.34       -4.28      6.51 o 
   2  -3  10     2123.22     2143.25     60.75 o 
   3  -3  10      618.06      638.91     28.85 o 
   4  -3  10        1.12       -9.70      6.47 o 
   5  -3  10        9.91        8.04      8.68 o 
   6  -3  10       20.32        4.72     17.51 o 
   7  -3  10       13.98        2.66     16.83 o 
   8  -3  10        2.75       -9.23     21.33 o 
  -8  -2  10       19.16       11.66     17.71 o 
  -7  -2  10      124.95       93.45     20.82 o 
  -6  -2  10      550.85      556.06     40.63 o 
  -5  -2  10     1210.23     1218.47     31.31 o 
  -4  -2  10       23.37       20.87      9.90 o 
  -3  -2  10     1501.42     1436.06     68.23 o 
  -2  -2  10      316.79      333.89     13.80 o 
  -1  -2  10      207.23      226.29     17.67 o 
   0  -2  10      561.56      611.06     27.37 o 
   1  -2  10      202.36      203.31     18.59 o 
   2  -2  10      551.03      533.94     17.81 o 
   3  -2  10        3.84       -2.54      9.46 o 
   4  -2  10        0.15        5.07      7.54 o 
   5  -2  10        3.97       -2.76      7.24 o 
   6  -2  10      300.33      305.47     40.35 o 
   7  -2  10      172.24      140.48     32.70 o 
   8  -2  10       75.42       90.25     30.29 o 
  -8  -1  10       20.58       25.77     15.95 o 
  -7  -1  10      130.57       96.68     33.34 o 
  -6  -1  10       19.52        8.52     18.14 o 
  -5  -1  10      303.64      330.96     16.49 o 
  -4  -1  10      277.20      294.23     25.69 o 
  -3  -1  10       15.59       14.00      8.97 o 
  -2  -1  10     2230.87     2160.25     45.30 o 
  -1  -1  10      216.62      214.32     17.28 o 
   0  -1  10      743.68      722.86     38.95 o 
   1  -1  10      640.64      628.87     19.47 o 
   2  -1  10       92.04       86.32      9.40 o 
   3  -1  10      400.33      413.86     16.09 o 
   4  -1  10        0.16       -6.91      6.79 o 
   5  -1  10      262.63      298.01     18.22 o 
   6  -1  10      200.24      173.61     33.99 o 
   7  -1  10        7.20        9.82     21.83 o 
   8  -1  10       48.91       -2.19     22.01 o 
  -9   0  10       44.89       59.24     20.56 o 
  -8   0  10      173.02      189.29     26.32 o 
  -7   0  10       10.66        5.63     18.15 o 
  -6   0  10      958.91      901.99     41.40 o 
  -5   0  10      845.36      828.66     29.43 o 
  -4   0  10     1922.11     1805.37    114.06 o 
  -3   0  10     1002.66      983.27     27.73 o 
  -2   0  10       20.96       29.01     10.01 o 
  -1   0  10        6.68       15.34      4.37 o 
   0   0  10       27.35       27.50      8.48 o 
   1   0  10      407.45      349.52     14.89 o 
   2   0  10      253.01      253.48     14.13 o 
   3   0  10       62.75       54.58      8.76 o 
   4   0  10        0.93       -8.52      7.09 o 
   5   0  10       47.70       66.50     24.48 o 
   6   0  10      114.11      100.71     30.01 o 
   7   0  10      136.75      153.44     36.12 o 
  -9   1  10       58.24       30.16     17.87 o 
  -8   1  10       54.31       48.79     17.96 o 
  -7   1  10      144.73      165.97     22.39 o 
  -6   1  10        0.64       -2.89      6.59 o 
  -5   1  10      514.50      527.62     27.44 o 
  -4   1  10       34.37       43.28      9.21 o 
  -3   1  10       74.75       83.14      9.86 o 
  -2   1  10      104.00      115.80     10.12 o 
  -1   1  10      127.74      147.08      8.92 o 
   0   1  10        6.25        0.16      5.36 o 
   1   1  10      254.24      241.72     14.08 o 
   2   1  10       67.26       62.36     11.80 o 
   3   1  10       75.13       81.63      9.63 o 
   4   1  10        6.05       10.10      8.43 o 
   5   1  10      163.71      168.88     25.86 o 
   6   1  10      106.83       55.23     25.41 o 
   7   1  10       40.42       38.44     23.71 o 
  -9   2  10        8.85        0.11     22.18 o 
  -8   2  10      195.52      190.96     25.01 o 
  -7   2  10      285.69      270.34     25.86 o 
  -6   2  10       53.97       46.20      9.00 o 
  -5   2  10       54.87       85.77     10.17 o 
  -4   2  10       13.16       11.39      7.82 o 
  -3   2  10      704.47      718.43     20.29 o 
  -2   2  10      231.79      230.74     11.63 o 
  -1   2  10      215.99      220.33     11.27 o 
   0   2  10      304.09      317.32     20.84 o 
   1   2  10      376.45      426.01     18.79 o 
   2   2  10      740.20      771.60     22.87 o 
   3   2  10        4.33        3.42      6.78 o 
   4   2  10      248.60      281.42     17.29 o 
   5   2  10        1.58      -15.81     11.39 o 
   6   2  10       99.78      114.30     21.87 o 
   7   2  10      114.01      107.01     35.10 o 
  -9   3  10      280.09      258.79     46.64 o 
  -8   3  10       59.94       57.62     18.07 o 
  -7   3  10       11.26        4.59     11.71 o 
  -6   3  10       76.47       74.12     14.10 o 
  -5   3  10       16.05       27.43      7.73 o 
  -4   3  10      341.45      375.91     16.35 o 
  -3   3  10       32.00       14.48      6.61 o 
  -2   3  10       33.69       49.41      7.77 o 
  -1   3  10        3.43        4.61      5.73 o 
   0   3  10      207.07      186.29     12.68 o 
   1   3  10      166.17      161.01     13.56 o 
   2   3  10      452.74      441.88     17.98 o 
   3   3  10        5.79      -10.88      8.10 o 
   4   3  10       21.35       40.67     11.16 o 
   5   3  10       23.10       17.92     14.91 o 
   6   3  10        0.00      -20.19     13.46 o 
  -9   4  10        8.75       12.29     16.39 o 
  -8   4  10        0.44        3.32     10.71 o 
  -7   4  10        1.27       -2.87      9.62 o 
  -6   4  10        1.19       -8.17      7.57 o 
  -5   4  10      351.52      334.01     16.64 o 
  -4   4  10      170.58      199.50     15.13 o 
  -3   4  10        0.02        0.34      7.76 o 
  -2   4  10        9.47       17.01      7.50 o 
  -1   4  10     1347.59     1308.15     34.71 o 
   0   4  10     1905.24     1870.72     44.29 o 
   1   4  10       20.30       19.52      9.03 o 
   2   4  10        7.68        9.04      9.71 o 
   3   4  10        7.09       12.18      9.33 o 
   4   4  10      316.97      316.59     21.02 o 
   5   4  10      248.55      260.78     26.44 o 
   6   4  10       28.05       27.13     17.61 o 
  -9   5  10      126.00      128.32     19.10 o 
  -8   5  10      188.54      218.03     20.57 o 
  -7   5  10        0.76       -8.38      8.21 o 
  -6   5  10        1.12       13.86      9.56 o 
  -5   5  10       24.76       22.08      8.82 o 
  -4   5  10      218.59      239.24     30.85 o 
  -3   5  10       16.79        9.93     20.56 o 
  -2   5  10      531.33      520.42     26.32 o 
  -1   5  10       88.37       94.36     14.50 o 
   0   5  10        0.04        1.65      9.87 o 
   1   5  10       26.55       12.74     17.60 o 
   2   5  10       75.94       73.22     12.52 o 
   3   5  10      214.69      215.76     18.20 o 
   4   5  10        0.12       20.78     23.65 o 
   5   5  10       38.53       17.87     17.11 o 
  -8   6  10       21.80       21.67     20.59 o 
  -7   6  10        0.97        0.80     17.04 o 
  -6   6  10       37.35       12.94     10.95 o 
  -5   6  10       44.28       62.55     15.62 o 
  -4   6  10       26.11       42.17     12.96 o 
  -3   6  10       83.98       99.62     15.76 o 
  -2   6  10       33.01       52.09     13.12 o 
  -1   6  10      156.78      193.97     19.30 o 
   0   6  10        7.11       13.91     12.07 o 
   1   6  10       10.33       14.45     16.27 o 
   2   6  10      157.10      179.47     29.92 o 
   3   6  10      326.54      308.38     26.73 o 
   4   6  10       31.85       71.20     28.47 o 
   5   6  10        4.33       17.01     25.44 o 
  -8   7  10      139.63      157.89     34.58 o 
  -7   7  10      120.27      183.39     33.07 o 
  -6   7  10      533.58      637.09     35.69 o 
  -5   7  10      106.38       56.10     15.05 o 
  -4   7  10       24.21       21.37     12.26 o 
  -3   7  10        0.09       -0.41     10.21 o 
  -2   7  10      270.36      292.46     23.93 o 
  -1   7  10      902.62      901.87     54.57 o 
   0   7  10       66.47       73.82     22.23 o 
   1   7  10       54.66       58.91     22.91 o 
   2   7  10      124.67      143.97     29.45 o 
   3   7  10       49.33       96.98     28.84 o 
   4   7  10       45.79       -0.65     22.94 o 
  -8   8  10       27.14      -21.21     17.17 o 
  -7   8  10      113.02      131.49     34.27 o 
  -6   8  10       16.40        0.01     12.04 o 
  -5   8  10       40.14        7.41     11.64 o 
  -4   8  10       94.28       81.53     25.84 o 
  -3   8  10        4.43       10.04     11.47 o 
  -2   8  10        1.44        9.94     17.46 o 
  -1   8  10       36.90       34.07     14.15 o 
   0   8  10       37.88       64.25     22.45 o 
   1   8  10       43.97       31.18     20.96 o 
   2   8  10       29.85       10.78     19.17 o 
   3   8  10       69.62       67.68     28.90 o 
  -7   9  10       33.82       10.25     23.77 o 
  -6   9  10      132.97      157.28     25.89 o 
  -5   9  10       99.57      120.51     21.01 o 
  -4   9  10       29.12       -0.35     15.75 o 
  -3   9  10      164.80      214.72     30.19 o 
  -2   9  10      236.00      224.84     24.73 o 
  -1   9  10      160.08      168.42     22.53 o 
   0   9  10       76.96       94.75     27.39 o 
   1   9  10       56.70       45.85     21.55 o 
   2   9  10      143.43      146.10     33.87 o 
   3   9  10      166.86      183.42     38.93 o 
  -7  10  10      192.09      148.07     24.72 o 
  -6  10  10      504.37      544.98     38.42 o 
  -5  10  10        3.38       -1.86     13.46 o 
  -4  10  10       28.65       -5.14     21.30 o 
  -3  10  10       38.76       30.44     24.08 o 
  -2  10  10       12.59       13.37     22.97 o 
  -1  10  10       71.22       79.00     20.17 o 
   0  10  10       90.77      171.63     33.87 o 
   1  10  10       21.94       32.94     25.01 o 
  -6  11  10        7.82       21.02     15.90 o 
  -5  11  10       12.87       -1.29     14.76 o 
  -4  11  10       20.06       -2.20     14.63 o 
  -3  11  10        7.98       33.77     22.75 o 
  -2  11  10        1.07       -5.09     14.86 o 
  -1  11  10       28.49       76.54     66.27 o 
   0  11  10        0.04       -0.99     23.16 o 
  -3  12  10       31.45       31.44     35.81 o 
   0 -13  11       10.58        6.64     19.85 o 
   1 -13  11        1.44      -11.15     18.37 o 
   2 -13  11       29.63       23.53     20.56 o 
   3 -13  11       54.47       24.33     22.51 o 
   4 -13  11       23.17       55.42     23.12 o 
  -2 -12  11       32.12       35.57     21.09 o 
  -1 -12  11        4.20       32.36     21.03 o 
   0 -12  11       73.31       39.24     23.28 o 
   1 -12  11        0.10        4.26     19.94 o 
   2 -12  11        6.16       75.12     24.95 o 
   3 -12  11        0.25        7.07     16.55 o 
   4 -12  11        0.01       12.75     18.15 o 
   5 -12  11        3.16       39.74     22.35 o 
  -3 -11  11       35.42       15.18     13.93 o 
  -2 -11  11        3.87       13.86     17.88 o 
  -1 -11  11       65.44       47.14     22.11 o 
   0 -11  11       39.53       42.73     19.11 o 
   1 -11  11       13.23        3.18     16.64 o 
   2 -11  11       39.06       68.45     23.22 o 
   3 -11  11       79.56       73.94     23.50 o 
   4 -11  11       10.95        7.47     16.12 o 
   5 -11  11       55.52       45.98     21.74 o 
   6 -11  11      231.03      247.16     28.22 o 
  -4 -10  11       13.51       28.90     21.09 o 
  -3 -10  11      121.92      132.68     20.51 o 
  -2 -10  11      114.20      109.60     25.59 o 
  -1 -10  11       15.97       -0.93     14.73 o 
   0 -10  11      311.74      285.12     36.52 o 
   1 -10  11      593.64      603.28     50.23 o 
   2 -10  11      294.84      304.30     37.76 o 
   3 -10  11        2.28       11.21     15.84 o 
   4 -10  11       11.91       19.82     16.39 o 
   5 -10  11       13.82       20.13     20.58 o 
   6 -10  11        7.10       -7.04     17.64 o 
   7 -10  11        4.14      -23.43     21.58 o 
  -5  -9  11       19.42       -9.35     17.57 o 
  -4  -9  11       19.49        6.66     12.05 o 
  -3  -9  11      148.79      182.78     30.29 o 
  -2  -9  11       22.10       15.90     14.63 o 
  -1  -9  11        0.61        3.21     13.71 o 
   0  -9  11        7.11        0.12     13.71 o 
   1  -9  11       63.99       71.44     20.87 o 
   2  -9  11        7.46       -1.51     13.65 o 
   3  -9  11       75.24       67.71     19.42 o 
   4  -9  11        2.20      -13.12     13.12 o 
   5  -9  11        4.08       -5.24     18.14 o 
   6  -9  11        0.72       15.81     14.59 o 
   7  -9  11        0.99       -0.71     23.43 o 
  -5  -8  11       99.42       65.64     24.67 o 
  -4  -8  11      320.25      378.19     27.95 o 
  -3  -8  11      659.13      584.66     44.52 o 
  -2  -8  11       66.20       87.78     22.48 o 
  -1  -8  11      326.89      346.29     36.00 o 
   0  -8  11      135.24      131.96     24.95 o 
   1  -8  11      267.32      265.55     31.52 o 
   2  -8  11      596.78      548.57     44.34 o 
   3  -8  11      114.65       58.63     20.10 o 
   4  -8  11      105.21       97.72     23.80 o 
   5  -8  11      135.07      159.99     23.28 o 
   6  -8  11       28.02       29.79     20.19 o 
   7  -8  11       28.66       37.33     27.23 o 
  -6  -7  11       19.55       11.64     18.96 o 
  -5  -7  11      251.01      302.51     40.54 o 
  -4  -7  11       56.81       73.31     18.52 o 
  -3  -7  11      213.10      143.78     25.07 o 
  -2  -7  11      348.70      287.78     32.63 o 
  -1  -7  11       17.06       28.08     11.49 o 
   0  -7  11      137.10      112.27     17.75 o 
   1  -7  11      146.31      145.07     18.82 o 
   2  -7  11      136.02      129.37     19.10 o 
   3  -7  11       31.45       38.44     17.41 o 
   4  -7  11       49.02       16.39     15.84 o 
   5  -7  11       27.83       24.57     13.05 o 
   6  -7  11        0.33      -14.87      9.91 o 
   7  -7  11        1.62      -21.15     20.13 o 
  -6  -6  11        2.15      -13.00     17.23 o 
  -5  -6  11       33.31       42.21     20.62 o 
  -4  -6  11       58.10       99.14     21.64 o 
  -3  -6  11        0.33       -3.19      9.43 o 
  -2  -6  11     1278.00     1279.06     46.70 o 
  -1  -6  11       61.51       64.10     14.34 o 
   0  -6  11      446.34      426.67     26.54 o 
   1  -6  11      238.26      221.36     20.41 o 
   2  -6  11       79.54       60.24     13.74 o 
   3  -6  11       35.63       26.60     13.49 o 
   4  -6  11        0.93      -10.50      8.73 o 
   5  -6  11      110.35      147.47     24.25 o 
   6  -6  11       18.58        9.14     19.33 o 
   7  -6  11       34.92       12.66     24.64 o 
   8  -6  11       49.52       15.90     25.38 o 
  -7  -5  11        0.58      -18.14     12.92 o 
  -6  -5  11        0.74       12.01     17.32 o 
  -5  -5  11       47.55       49.58     24.31 o 
  -4  -5  11      313.80      327.44     23.63 o 
  -3  -5  11        0.56        0.43      9.17 o 
  -2  -5  11        7.90        1.72      9.63 o 
  -1  -5  11      551.35      557.92     28.57 o 
   0  -5  11       68.94       49.24     12.47 o 
   1  -5  11       47.64       42.87     11.76 o 
   2  -5  11       90.11       66.49     22.57 o 
   3  -5  11      614.46      577.97     30.00 o 
   4  -5  11      417.52      417.36     35.66 o 
   5  -5  11        5.26        8.12      9.22 o 
   6  -5  11        6.63      -13.40     18.68 o 
   7  -5  11        5.16       -4.23     20.04 o 
   8  -5  11        4.89        3.24     24.24 o 
  -7  -4  11        6.58        9.28     14.22 o 
  -6  -4  11        1.63       -5.96     13.80 o 
  -5  -4  11      270.32      240.59     17.92 o 
  -4  -4  11      118.52      107.07     15.56 o 
  -3  -4  11        1.58       11.70     10.37 o 
  -2  -4  11      495.24      477.83     26.12 o 
  -1  -4  11      408.22      458.16     25.86 o 
   0  -4  11       31.97       24.07     17.75 o 
   1  -4  11      110.52      129.93     16.29 o 
   2  -4  11      243.89      257.94     20.79 o 
   3  -4  11      334.38      302.77     22.51 o 
   4  -4  11       12.76       18.88     16.44 o 
   5  -4  11        2.10       -1.45      8.92 o 
   6  -4  11        2.27       -4.42     19.79 o 
   7  -4  11       59.70       64.56     27.23 o 
   8  -4  11       66.59       69.56     31.68 o 
  -8  -3  11        8.19       -9.31     15.01 o 
  -7  -3  11        0.44      -13.74     28.74 o 
  -6  -3  11      149.33      168.94     32.54 o 
  -5  -3  11      103.62      101.91     13.01 o 
  -4  -3  11       54.19       66.61     13.60 o 
  -3  -3  11     1755.73     1777.99     55.28 o 
  -2  -3  11     1225.90     1171.84     42.27 o 
  -1  -3  11      912.35      876.12     48.95 o 
   0  -3  11      432.98      398.73     24.12 o 
   1  -3  11      646.12      570.54     55.79 o 
   2  -3  11      383.81      419.92     25.10 o 
   3  -3  11      252.82      274.88     21.23 o 
   4  -3  11      531.41      551.97     24.36 o 
   5  -3  11        0.84       -0.51      7.91 o 
   6  -3  11      131.11      151.16     34.80 o 
   7  -3  11        9.13        2.28     21.43 o 
   8  -3  11       28.37       59.49     30.44 o 
  -8  -2  11       51.05       68.86     21.21 o 
  -7  -2  11      135.67      112.26     21.01 o 
  -6  -2  11      155.07      175.32     22.98 o 
  -5  -2  11      152.09      192.67     23.69 o 
  -4  -2  11      800.72      767.69     54.52 o 
  -3  -2  11      798.35      756.12     65.84 o 
  -2  -2  11      144.71      165.14     17.26 o 
  -1  -2  11      225.35      215.18     18.53 o 
   0  -2  11      269.64      258.80     20.06 o 
   1  -2  11       65.83       64.83     12.89 o 
   2  -2  11       36.10       27.70     10.44 o 
   3  -2  11        0.04        5.80     14.40 o 
   4  -2  11      238.38      261.62     17.84 o 
   5  -2  11       32.61       20.19      9.40 o 
   6  -2  11       10.88       38.59     23.68 o 
   7  -2  11        6.90       18.65     21.43 o 
  -8  -1  11        7.38      -10.07     13.96 o 
  -7  -1  11        0.59        3.07     12.25 o 
  -6  -1  11        2.29       -9.00     11.06 o 
  -5  -1  11       33.31       22.16      8.98 o 
  -4  -1  11      214.40      213.71     19.15 o 
  -3  -1  11        8.75       -6.75      9.21 o 
  -2  -1  11      793.80      864.84     69.48 o 
  -1  -1  11      299.11      277.43     20.32 o 
   0  -1  11     1317.79     1161.64     41.54 o 
   1  -1  11       41.72       52.80     11.98 o 
   2  -1  11      783.61      716.07     31.71 o 
   3  -1  11       95.85       56.46     58.21 o 
   4  -1  11        9.64       -0.17      8.58 o 
   5  -1  11       12.63       18.26      9.30 o 
   6  -1  11       76.49       66.69     26.40 o 
   7  -1  11      261.55      249.83     42.70 o 
  -8   0  11        2.01       -6.48     14.31 o 
  -7   0  11      135.41      168.59     23.08 o 
  -6   0  11      452.04      451.31     30.99 o 
  -5   0  11        7.34       12.01      8.14 o 
  -4   0  11      323.42      340.56     17.64 o 
  -3   0  11      124.74      175.26     21.83 o 
  -2   0  11     3717.48     3680.19     71.14 o 
  -1   0  11       41.72       36.66     10.73 o 
   0   0  11      258.00      250.37     19.66 o 
   1   0  11       63.41       54.75     14.64 o 
   2   0  11        0.66       -2.34      6.09 o 
   3   0  11      314.06      290.52     32.05 o 
   4   0  11       11.75        9.05      7.68 o 
   5   0  11      249.31      306.04     26.04 o 
   6   0  11        7.23       29.61     21.06 o 
   7   0  11        0.23      -12.60     21.21 o 
  -8   1  11       30.30       41.66     17.32 o 
  -7   1  11       15.30       10.77     13.14 o 
  -6   1  11      110.36      117.11     13.88 o 
  -5   1  11        2.60        9.36      7.97 o 
  -4   1  11       16.54       10.26      7.71 o 
  -3   1  11      374.34      325.49     16.83 o 
  -2   1  11       35.08       27.73      6.37 o 
  -1   1  11      104.75      114.38      8.52 o 
   0   1  11      201.96      214.92     18.93 o 
   1   1  11      370.92      382.26     17.53 o 
   2   1  11       20.77       28.54      8.73 o 
   3   1  11      299.34      303.88     18.40 o 
   4   1  11        1.15        3.39      8.56 o 
   5   1  11      302.66      325.35     26.93 o 
   6   1  11        9.69       12.48     14.85 o 
   7   1  11       15.38       33.41     25.35 o 
  -8   2  11       11.18       17.40     15.26 o 
  -7   2  11       58.17       29.88     14.95 o 
  -6   2  11      186.34      204.44     14.46 o 
  -5   2  11       51.36       30.66      7.99 o 
  -4   2  11     1188.22     1080.74     32.75 o 
  -3   2  11       22.49       16.54      6.58 o 
  -2   2  11        5.89        1.72      6.29 o 
  -1   2  11      224.18      227.35     19.04 o 
   0   2  11      199.30      164.19     12.79 o 
   1   2  11     2360.81     2260.92     51.26 o 
   2   2  11      725.28      758.28     23.35 o 
   3   2  11       95.69      113.01     11.63 o 
   4   2  11        2.19       -9.85      7.01 o 
   5   2  11       46.09       68.35     17.10 o 
   6   2  11      235.32      245.03     26.82 o 
  -8   3  11      375.65      375.24     31.71 o 
  -7   3  11      141.38      167.78     18.07 o 
  -6   3  11        4.62        0.11      8.30 o 
  -5   3  11       15.04       14.83      7.36 o 
  -4   3  11       76.98       65.90      9.27 o 
  -3   3  11       63.23       86.28      9.74 o 
  -2   3  11      378.32      382.98     15.86 o 
  -1   3  11     1055.27     1078.61     27.19 o 
   0   3  11        4.73        6.21      7.71 o 
   1   3  11      598.17      535.77     22.49 o 
   2   3  11       26.04       24.51      8.27 o 
   3   3  11        0.08       -9.73      6.49 o 
   4   3  11      185.33      182.96     17.29 o 
   5   3  11        6.67        5.70     13.86 o 
   6   3  11      135.92      146.14     24.40 o 
  -8   4  11       38.63       28.39     19.44 o 
  -7   4  11        7.99       25.20     12.96 o 
  -6   4  11      182.59      183.44     16.87 o 
  -5   4  11       13.20        2.40      7.05 o 
  -4   4  11        1.03       17.52      8.30 o 
  -3   4  11      797.98      744.47     30.72 o 
  -2   4  11       20.19       14.16      6.95 o 
  -1   4  11     1321.76     1421.78     38.14 o 
   0   4  11      222.81      220.38     16.09 o 
   1   4  11       29.66       28.92      8.14 o 
   2   4  11      165.47      163.95     29.52 o 
   3   4  11       72.74       80.08     13.61 o 
   4   4  11      369.20      401.09     23.84 o 
   5   4  11       53.22       47.08     36.15 o 
   6   4  11       18.13       13.43     17.46 o 
  -8   5  11        9.84       11.79     20.01 o 
  -7   5  11      272.24      247.03     24.79 o 
  -6   5  11      111.31       99.96     16.55 o 
  -5   5  11      550.29      528.92     25.79 o 
  -4   5  11      681.44      655.23     26.66 o 
  -3   5  11       60.01       36.77     16.44 o 
  -2   5  11       40.81       34.91     35.26 o 
  -1   5  11       10.32        9.68     10.43 o 
   0   5  11      705.58      731.19     44.64 o 
   1   5  11       36.78       33.04     12.90 o 
   2   5  11        3.62       -6.56      8.99 o 
   3   5  11       15.18       19.67     13.06 o 
   4   5  11        8.63       24.67     23.12 o 
   5   5  11       41.90       59.83     28.10 o 
  -8   6  11      113.45       99.48     30.01 o 
  -7   6  11      117.30      100.68     27.69 o 
  -6   6  11       64.30       47.16     12.25 o 
  -5   6  11       66.98       88.44     16.53 o 
  -4   6  11        7.30       -2.98      9.46 o 
  -3   6  11       58.48       72.96     15.11 o 
  -2   6  11       83.24      106.99     16.46 o 
  -1   6  11        6.30        5.97     17.27 o 
   0   6  11       52.87       15.84     16.98 o 
   1   6  11        1.63        3.03     15.68 o 
   2   6  11        1.93       -3.79     11.37 o 
   3   6  11       43.63       19.18     14.96 o 
   4   6  11      183.46      253.23     39.95 o 
  -8   7  11       95.73      101.02     31.24 o 
  -7   7  11      116.01      144.91     23.37 o 
  -6   7  11       28.95       38.18     14.90 o 
  -5   7  11       86.59       90.24     17.73 o 
  -4   7  11      267.30      322.81     25.93 o 
  -3   7  11       65.15       81.09     16.58 o 
  -2   7  11      195.65      188.29     20.99 o 
  -1   7  11      121.18      132.19     19.47 o 
   0   7  11      208.22      202.10     31.21 o 
   1   7  11       52.33       29.08     20.53 o 
   2   7  11       83.22       92.93     27.73 o 
   3   7  11      103.23      107.84     25.10 o 
   4   7  11       15.26        1.91     22.26 o 
  -7   8  11        1.10        4.25     13.66 o 
  -6   8  11      206.56      214.16     25.09 o 
  -5   8  11      346.90      470.91     58.77 o 
  -4   8  11       15.97        2.05     13.28 o 
  -3   8  11        7.00       -9.39     11.12 o 
  -2   8  11        0.06       11.59     12.78 o 
  -1   8  11        5.60       -1.07     12.39 o 
   0   8  11       25.86       31.92     21.24 o 
   1   8  11       39.78       66.10     24.88 o 
   2   8  11       25.13       30.97     22.94 o 
   3   8  11        0.04        6.80     16.25 o 
  -7   9  11       12.59        0.73     14.65 o 
  -6   9  11       15.18       10.62     14.34 o 
  -5   9  11        7.98        7.07     13.53 o 
  -4   9  11       66.58       84.96     19.24 o 
  -3   9  11        3.33        1.07     13.35 o 
  -2   9  11       93.92      101.62     19.77 o 
  -1   9  11      253.89      333.82     30.77 o 
   0   9  11        2.68       11.89     20.01 o 
   1   9  11       22.27       23.90     23.59 o 
   2   9  11       15.60       35.38     25.35 o 
  -6  10  11       19.08       14.82     22.29 o 
  -5  10  11       83.93      106.38     22.33 o 
  -4  10  11       24.93       23.84     15.68 o 
  -3  10  11      147.84      186.23     25.40 o 
  -2  10  11       41.36       64.21     18.26 o 
  -1  10  11        0.23      -10.57     13.70 o 
   0  10  11       15.28        8.92     22.17 o 
   1  10  11      146.26      201.67     39.86 o 
  -4  11  11       57.75       52.65     19.07 o 
  -3  11  11        4.50        8.09     16.03 o 
  -2  11  11       26.32       25.14     17.76 o 
  -1  11  11        6.77       36.56     26.58 o 
   1 -13  12       11.53       -7.01     17.88 o 
   2 -13  12        4.75       14.14     20.25 o 
   3 -13  12       23.32       -1.64     19.73 o 
  -1 -12  12      180.01      171.32     33.28 o 
   0 -12  12       73.74       66.56     26.00 o 
   1 -12  12      234.01      260.12     40.85 o 
   2 -12  12       91.98       46.19     21.12 o 
   3 -12  12       17.49       27.73     20.01 o 
   4 -12  12        3.50        0.90     17.63 o 
   5 -12  12        1.72       35.84     23.28 o 
  -3 -11  12        9.51       21.86     14.27 o 
  -2 -11  12       20.41       29.08     19.39 o 
  -1 -11  12       62.97       41.31     21.30 o 
   0 -11  12       50.04       89.84     25.90 o 
   1 -11  12       10.69       14.42     17.29 o 
   2 -11  12      202.31      273.61     38.01 o 
   3 -11  12       48.18       53.01     21.06 o 
   4 -11  12       47.74      100.74     27.14 o 
   5 -11  12        6.23        7.47     15.02 o 
  -4 -10  12        2.25        4.08     19.30 o 
  -3 -10  12      187.01      163.26     31.62 o 
  -2 -10  12      272.20      230.17     35.13 o 
  -1 -10  12       17.78       26.18     17.35 o 
   0 -10  12        0.44        7.16     15.31 o 
   1 -10  12      195.54      151.69     30.04 o 
   2 -10  12      425.30      451.69     44.58 o 
   3 -10  12      194.67      190.62     31.34 o 
   4 -10  12       17.96       28.34     19.98 o 
   5 -10  12        3.35        9.01     17.03 o 
   6 -10  12        1.18        3.09     14.99 o 
  -4  -9  12        2.74        7.40     12.82 o 
  -3  -9  12       12.63       28.74     18.15 o 
  -2  -9  12       12.45       -3.30     13.43 o 
  -1  -9  12       59.12       62.46     22.01 o 
   0  -9  12        1.47       11.45     15.78 o 
   1  -9  12        1.32        9.05     16.33 o 
   2  -9  12        5.54       18.15     14.82 o 
   3  -9  12       10.13       14.79     17.10 o 
   4  -9  12        8.56       17.81     16.24 o 
   5  -9  12        9.74       29.85     14.54 o 
   6  -9  12        1.50       30.13     16.64 o 
   7  -9  12        5.47        4.88     25.01 o 
  -5  -8  12        9.36       -6.02     17.04 o 
  -4  -8  12       75.71       88.38     17.88 o 
  -3  -8  12      370.12      297.16     35.04 o 
  -2  -8  12      360.67      368.14     38.75 o 
  -1  -8  12      181.04      165.45     28.71 o 
   0  -8  12       20.69       17.07     16.70 o 
   1  -8  12       42.55       63.69     19.30 o 
   2  -8  12       82.59       73.36     20.78 o 
   3  -8  12       93.30       90.46     23.59 o 
   4  -8  12        3.21        4.04     16.24 o 
   5  -8  12      179.97      202.04     58.00 o 
   6  -8  12       30.76        7.73     13.77 o 
   7  -8  12        0.64        9.94     25.87 o 
  -6  -7  12       16.80       42.05     23.65 o 
  -5  -7  12       61.86       33.65     20.04 o 
  -4  -7  12       28.70       37.70     17.78 o 
  -3  -7  12      189.30      149.52     26.12 o 
  -2  -7  12       10.77        9.91     13.52 o 
  -1  -7  12        6.61       17.63     11.26 o 
   0  -7  12       13.61       22.12     11.42 o 
   1  -7  12      459.12      406.13     28.34 o 
   2  -7  12       31.69       54.84     14.74 o 
   3  -7  12      124.53      112.48     18.10 o 
   4  -7  12       31.54       24.88     15.47 o 
   5  -7  12       17.69        8.68     12.69 o 
   6  -7  12        0.61        4.17     37.76 o 
   7  -7  12        7.98       13.43     23.93 o 
  -6  -6  12        0.50      -15.84     13.65 o 
  -5  -6  12        6.75        1.70     17.97 o 
  -4  -6  12       14.16       23.28     15.78 o 
  -3  -6  12       24.07       31.09     12.99 o 
  -2  -6  12        0.47       -5.54      9.48 o 
  -1  -6  12      149.94      155.30     19.24 o 
   0  -6  12      208.72      190.33     20.53 o 
   1  -6  12      338.29      328.42     24.87 o 
   2  -6  12        4.95       10.04     22.28 o 
   3  -6  12       70.07       93.14     16.45 o 
   4  -6  12       20.44       15.71     11.33 o 
   5  -6  12        8.81       16.97     10.78 o 
   6  -6  12       47.17       66.44     28.96 o 
   7  -6  12        2.78      -26.21     19.94 o 
  -7  -5  12       12.53       17.54     21.80 o 
  -6  -5  12       12.12        3.86     16.55 o 
  -5  -5  12      139.05      147.07     20.19 o 
  -4  -5  12      117.98       88.79     16.46 o 
  -3  -5  12      221.57      195.79     20.41 o 
  -2  -5  12       92.73      105.83     16.40 o 
  -1  -5  12     2870.29     2791.90     78.06 o 
   0  -5  12      487.93      542.13     29.29 o 
   1  -5  12       72.96       57.96     13.30 o 
   2  -5  12       75.99       55.32     13.87 o 
   3  -5  12       66.26       40.03     12.39 o 
   4  -5  12      469.86      521.84     30.07 o 
   5  -5  12      467.34      499.08     42.32 o 
   6  -5  12       21.70       17.17     22.75 o 
   7  -5  12        7.41        6.42     24.70 o 
  -7  -4  12       19.62       38.99     23.16 o 
  -6  -4  12       41.74       29.08     19.98 o 
  -5  -4  12      226.33      208.44     17.91 o 
  -4  -4  12       32.53       18.07     12.01 o 
  -3  -4  12        2.92       -2.45      9.62 o 
  -2  -4  12       24.71       25.02     12.04 o 
  -1  -4  12     1742.33     1652.34     94.23 o 
   0  -4  12      214.49      171.96     20.27 o 
   1  -4  12      220.05      156.80     18.10 o 
   2  -4  12       64.69       58.94     13.69 o 
   3  -4  12        2.29       -7.34     11.56 o 
   4  -4  12      131.30      125.17     18.59 o 
   5  -4  12      262.12      279.24     31.27 o 
   6  -4  12        0.06       27.26     26.24 o 
   7  -4  12       28.13        8.31     25.07 o 
  -7  -3  12        9.82       -0.12     19.48 o 
  -6  -3  12        3.18       11.61     18.34 o 
  -5  -3  12      243.22      294.48     35.64 o 
  -4  -3  12      103.09      125.63     17.07 o 
  -3  -3  12      164.06      157.41     22.00 o 
  -2  -3  12        0.07       -3.33      9.64 o 
  -1  -3  12      615.47      636.52     31.76 o 
   0  -3  12     1321.53     1222.43     64.74 o 
   1  -3  12      296.93      346.17     24.51 o 
   2  -3  12       59.34       68.96     14.24 o 
   3  -3  12      561.63      559.25     29.74 o 
   4  -3  12       26.48        5.93      9.18 o 
   5  -3  12        0.61      -10.92      8.71 o 
   6  -3  12        6.57       16.73     20.65 o 
   7  -3  12       13.90       55.76     26.86 o 
  -8  -2  12      256.61      239.84     30.50 o 
  -7  -2  12       30.17       32.70     21.49 o 
  -6  -2  12      141.41      164.19     33.00 o 
  -5  -2  12      167.70      184.79     26.83 o 
  -4  -2  12      320.27      379.57     25.56 o 
  -3  -2  12      206.28      151.13     19.65 o 
  -2  -2  12       78.68       50.27     20.39 o 
  -1  -2  12     2374.21     2354.17     68.22 o 
   0  -2  12      756.16      683.31     31.91 o 
   1  -2  12      317.15      290.58     41.11 o 
   2  -2  12        9.62        4.64     21.67 o 
   3  -2  12        1.06       -1.13      8.90 o 
   4  -2  12       15.09        5.48     13.12 o 
   5  -2  12        0.96       -6.93      8.88 o 
   6  -2  12       53.40       50.63     24.45 o 
   7  -2  12        2.02        8.80     23.12 o 
  -8  -1  12       14.25       27.42     23.82 o 
  -7  -1  12        2.29       19.70     19.42 o 
  -6  -1  12       12.81       24.73     17.66 o 
  -5  -1  12       26.13       30.32     12.19 o 
  -4  -1  12      153.18      151.31     17.84 o 
  -3  -1  12      244.97      278.27     25.90 o 
  -2  -1  12       89.99      103.61     15.69 o 
  -1  -1  12        6.26       11.50     11.86 o 
   0  -1  12      121.94      135.95     17.09 o 
   1  -1  12        0.13       -8.30      8.13 o 
   2  -1  12      107.46      132.83     19.30 o 
   3  -1  12       54.98       62.79     13.01 o 
   4  -1  12       91.93      103.28     13.95 o 
   5  -1  12        5.70       -9.51     19.73 o 
   6  -1  12       97.55       95.96     30.13 o 
   7  -1  12       77.91       69.03     30.72 o 
  -8   0  12       28.96       15.75     16.17 o 
  -7   0  12        2.65        9.63     18.80 o 
  -6   0  12      132.71      106.47     17.39 o 
  -5   0  12      187.80      255.36     21.84 o 
  -4   0  12        0.28        0.45     11.18 o 
  -3   0  12      738.83      734.04     74.51 o 
  -2   0  12       88.31       85.08     15.02 o 
  -1   0  12      274.26      242.38     35.13 o 
   0   0  12      928.37      973.86     39.13 o 
   1   0  12      863.12      946.99     38.73 o 
   2   0  12      433.35      484.00     49.20 o 
   3   0  12      461.42      521.21     37.68 o 
   4   0  12       20.05       25.18     10.54 o 
   5   0  12        0.10       10.19     21.03 o 
   6   0  12        9.31       39.64     25.19 o 
   7   0  12       12.04       46.59     26.68 o 
  -8   1  12        0.00        3.05     14.83 o 
  -7   1  12      433.51      368.51     43.25 o 
  -6   1  12      124.50      137.45     15.46 o 
  -5   1  12        0.19        0.45     10.02 o 
  -4   1  12       32.43       29.14     11.75 o 
  -3   1  12        8.76        4.26     10.58 o 
  -2   1  12        8.92        3.22     10.03 o 
  -1   1  12      470.88      552.12     34.53 o 
   0   1  12       15.46        8.64     10.34 o 
   1   1  12       78.75       79.25     24.82 o 
   2   1  12       49.73       76.46     14.86 o 
   3   1  12       22.94        3.19      7.16 o 
   4   1  12       40.19       37.80     10.77 o 
   5   1  12        5.47      -21.30     17.29 o 
   6   1  12        1.52       14.73     23.12 o 
  -8   2  12        6.57        4.67     27.03 o 
  -7   2  12      251.77      282.56     38.69 o 
  -6   2  12       37.33       46.93      9.82 o 
  -5   2  12        2.15       -4.72      6.73 o 
  -4   2  12      109.38      101.85     12.53 o 
  -3   2  12      861.04      767.29     22.30 o 
  -2   2  12      715.52      727.80     24.28 o 
  -1   2  12      399.54      377.09     26.10 o 
   0   2  12       39.89       30.82      8.56 o 
   1   2  12      631.95      662.53     24.55 o 
   2   2  12      910.09      936.33     27.09 o 
   3   2  12      140.24      132.67     14.88 o 
   4   2  12        0.57       -8.54     10.95 o 
   5   2  12      247.26      259.28     40.04 o 
   6   2  12       68.56       82.34     29.89 o 
  -8   3  12       69.12       73.41     19.12 o 
  -7   3  12       90.86       90.02     28.14 o 
  -6   3  12      312.20      350.70     21.98 o 
  -5   3  12       12.20       10.78      7.69 o 
  -4   3  12        5.86       -0.62      6.50 o 
  -3   3  12      175.28      181.46     12.46 o 
  -2   3  12        0.55       -2.72      6.08 o 
  -1   3  12      110.80       97.30     10.01 o 
   0   3  12       19.80       27.10     12.12 o 
   1   3  12        1.66       -1.40      7.42 o 
   2   3  12      363.62      380.88     18.69 o 
   3   3  12      100.29      121.64     12.64 o 
   4   3  12        2.22        1.73     11.22 o 
   5   3  12        6.37       28.31     23.19 o 
   6   3  12        2.80       50.76     29.36 o 
  -8   4  12       50.25       59.62     18.64 o 
  -7   4  12       17.72       31.40     14.40 o 
  -6   4  12        1.60        8.21      9.69 o 
  -5   4  12        7.82       21.28      8.77 o 
  -4   4  12       11.72        5.73      7.69 o 
  -3   4  12        0.01       -3.37      6.37 o 
  -2   4  12      444.01      452.26     20.22 o 
  -1   4  12       73.35       65.99     12.19 o 
   0   4  12      244.84      249.78     17.65 o 
   1   4  12       37.04       45.76      9.63 o 
   2   4  12        0.14        1.03      9.78 o 
   3   4  12        1.90       24.73     11.01 o 
   4   4  12        0.01       15.67     14.52 o 
   5   4  12      107.50      127.83     22.46 o 
  -8   5  12      203.73      188.92     35.32 o 
  -7   5  12      145.61      110.87     28.44 o 
  -6   5  12       10.56        4.45     12.60 o 
  -5   5  12       39.53       50.44     11.98 o 
  -4   5  12      346.69      382.88     25.84 o 
  -3   5  12      294.61      369.11     24.63 o 
  -2   5  12      167.41      182.23     26.65 o 
  -1   5  12      321.46      300.46     19.15 o 
   0   5  12       29.97       27.77     18.14 o 
   1   5  12      293.72      294.56     29.69 o 
   2   5  12      329.94      375.21     53.09 o 
   3   5  12      103.28      107.85     19.49 o 
   4   5  12      109.22      148.13     33.10 o 
  -8   6  12        3.47       25.44     22.26 o 
  -7   6  12       15.76       29.48     21.36 o 
  -6   6  12        2.47       -1.14     10.32 o 
  -5   6  12       93.40       85.89     14.47 o 
  -4   6  12        0.17       16.92     10.70 o 
  -3   6  12       15.46       10.68     17.80 o 
  -2   6  12      188.50      178.17     45.74 o 
  -1   6  12       32.24       24.55     12.80 o 
   0   6  12       65.97       66.04     20.75 o 
   1   6  12       22.62       35.78     14.29 o 
   2   6  12       17.98       19.03     15.95 o 
   3   6  12       78.26       81.54     27.03 o 
   4   6  12      101.70      145.85     34.39 o 
  -7   7  12       97.44      125.78     23.02 o 
  -6   7  12        8.31       -4.27     10.45 o 
  -5   7  12      125.21      132.93     20.61 o 
  -4   7  12       13.72       20.31     12.98 o 
  -3   7  12       27.33       24.95     13.29 o 
  -2   7  12       46.67       54.69     16.04 o 
  -1   7  12      100.82      134.27     37.87 o 
   0   7  12      547.84      609.21     48.35 o 
   1   7  12        1.21        2.22     17.14 o 
   2   7  12        4.23        5.55     14.76 o 
   3   7  12       22.16       37.21     17.99 o 
  -7   8  12       40.97       31.12     13.89 o 
  -6   8  12       28.20       27.90     15.61 o 
  -5   8  12      221.93      244.13     25.65 o 
  -4   8  12      412.18      491.90     33.68 o 
  -3   8  12        0.51       -3.56     12.54 o 
  -2   8  12       54.51       68.15     17.04 o 
  -1   8  12        9.71       -1.58     16.30 o 
   0   8  12       28.10       47.79     23.46 o 
   1   8  12        7.67       15.50     22.08 o 
   2   8  12        3.56        6.41     15.61 o 
  -6   9  12       13.11       16.99     15.20 o 
  -5   9  12       39.55       36.03     16.25 o 
  -4   9  12       45.65       37.28     21.10 o 
  -3   9  12       13.13        9.10     14.15 o 
  -2   9  12      140.80      136.30     22.66 o 
  -1   9  12       56.84       59.00     18.58 o 
   0   9  12        2.54       12.29     20.16 o 
   1   9  12        7.09       14.45     22.48 o 
  -5  10  12       48.11       43.54     18.39 o 
  -4  10  12        5.86       16.41     16.46 o 
  -3  10  12        0.00       -3.32     15.07 o 
  -2  10  12        0.26      -15.88     14.11 o 
  -1  10  12      131.16      120.90     33.28 o 
   0  10  12      116.31      110.00     31.89 o 
   0 -12  13       43.25       28.65     20.50 o 
   1 -12  13        0.93       21.86     19.51 o 
   2 -12  13      109.81      119.92     29.45 o 
   3 -12  13      332.91      317.73     43.25 o 
   4 -12  13        4.66       22.29     20.65 o 
  -2 -11  13       11.74        7.97     17.75 o 
  -1 -11  13        6.28       17.81     20.07 o 
   0 -11  13        1.24      -10.34     17.10 o 
   1 -11  13        0.30        4.26     15.99 o 
   2 -11  13        0.37      -10.65     12.23 o 
   3 -11  13       40.66       49.65     22.04 o 
   4 -11  13      147.74      152.77     32.42 o 
   5 -11  13       12.34       30.80     17.78 o 
  -3 -10  13       28.31       24.33     20.72 o 
  -2 -10  13       70.89       31.71     20.41 o 
  -1 -10  13      209.11      203.09     34.95 o 
   0 -10  13       66.13       53.13     22.51 o 
   1 -10  13       58.04       93.05     26.15 o 
   2 -10  13        1.51       -5.62     14.88 o 
   3 -10  13      125.80      108.37     26.64 o 
   4 -10  13      153.45      175.30     33.47 o 
   5 -10  13       32.84       41.62     29.67 o 
  -4  -9  13        0.01        0.20     12.51 o 
  -3  -9  13       41.05       26.89     19.88 o 
  -2  -9  13       81.61       45.05     21.46 o 
  -1  -9  13       13.24       12.91     16.15 o 
   0  -9  13       11.64       33.31     19.51 o 
   1  -9  13        0.04       -6.24     15.53 o 
   2  -9  13       17.82        3.98     13.80 o 
   3  -9  13      101.15      128.13     29.02 o 
   4  -9  13       29.37       -4.35     13.55 o 
   5  -9  13       52.64       46.71     19.81 o 
   6  -9  13       57.61       61.89     18.51 o 
  -5  -8  13       16.11       33.71     22.29 o 
  -4  -8  13        2.33        3.24     16.30 o 
  -3  -8  13       85.50       80.74     23.46 o 
  -2  -8  13      151.06      167.21     29.45 o 
  -1  -8  13        2.26      -10.13     12.16 o 
   0  -8  13       24.36       25.47     18.03 o 
   1  -8  13        2.16      -15.78     12.10 o 
   2  -8  13      164.32      181.51     30.19 o 
   3  -8  13       12.83       13.03     16.58 o 
   4  -8  13       47.51       27.60     19.20 o 
   5  -8  13      109.44      102.46     27.03 o 
   6  -8  13        0.97       -3.47     13.81 o 
  -5  -7  13       13.14       40.51     23.00 o 
  -4  -7  13      167.06      132.91     28.34 o 
  -3  -7  13      174.99      177.71     29.52 o 
  -2  -7  13       99.36       45.77     27.45 o 
  -1  -7  13      175.77      168.44     21.35 o 
   0  -7  13      421.60      385.91     57.89 o 
   1  -7  13      804.05      908.34     73.40 o 
   2  -7  13       63.05       56.59     15.79 o 
   3  -7  13       34.00       25.57     13.18 o 
   4  -7  13       28.23       42.08     14.69 o 
   5  -7  13      137.23      124.87     20.75 o 
   6  -7  13       70.16       99.72     33.84 o 
   7  -7  13        2.29      -23.96     22.63 o 
  -6  -6  13        9.32       10.90     19.42 o 
  -5  -6  13       41.67       76.75     25.32 o 
  -4  -6  13        1.53       -7.32     10.97 o 
  -3  -6  13      143.93      138.47     36.35 o 
  -2  -6  13        1.98      -14.66      9.77 o 
  -1  -6  13       42.92       42.64     13.22 o 
   0  -6  13      388.17      343.96     32.46 o 
   1  -6  13      242.56      215.33     22.13 o 
   2  -6  13       40.19       80.45     16.02 o 
   3  -6  13      142.58      116.60     40.34 o 
   4  -6  13        0.00       -0.33     11.98 o 
   5  -6  13      183.51      187.53     25.40 o 
   6  -6  13      141.23      172.90     38.81 o 
   7  -6  13        6.91      -24.17     21.09 o 
  -6  -5  13        3.55        0.77     16.15 o 
  -5  -5  13        6.13       -4.45     11.16 o 
  -4  -5  13      119.03      138.67     28.39 o 
  -3  -5  13      615.57      660.18     68.17 o 
  -2  -5  13       18.92       13.08     11.00 o 
  -1  -5  13      335.23      346.78     26.03 o 
   0  -5  13      183.00      202.10     21.53 o 
   1  -5  13      729.25      733.70     35.32 o 
   2  -5  13       34.06       55.28     13.83 o 
   3  -5  13       69.57       99.25     21.64 o 
   4  -5  13       57.61       46.50     14.14 o 
   5  -5  13       78.70      107.47     15.83 o 
   6  -5  13       93.06       62.61     30.38 o 
   7  -5  13        0.85       44.89     28.28 o 
  -7  -4  13      514.35      509.61     55.91 o 
  -6  -4  13       50.24       56.53     24.64 o 
  -5  -4  13      217.71      218.97     18.82 o 
  -4  -4  13        0.64       -7.91     11.18 o 
  -3  -4  13       13.36       12.21     11.06 o 
  -2  -4  13      121.78      136.25     32.83 o 
  -1  -4  13      105.28      119.25     18.63 o 
   0  -4  13        4.22       -1.71      9.31 o 
   1  -4  13      577.13      523.44     30.66 o 
   2  -4  13       22.40       -2.00      9.30 o 
   3  -4  13        1.65      -11.67      8.29 o 
   4  -4  13       19.53        6.38     12.26 o 
   5  -4  13       24.82       17.56     10.60 o 
   6  -4  13       65.86       36.12     26.06 o 
   7  -4  13        0.07        2.01     25.63 o 
  -7  -3  13      215.95      197.97     38.99 o 
  -6  -3  13       12.29       17.41     19.45 o 
  -5  -3  13       58.81       56.70     30.06 o 
  -4  -3  13       11.92       17.43     11.95 o 
  -3  -3  13       57.62       72.65     15.32 o 
  -2  -3  13      185.68      186.41     20.19 o 
  -1  -3  13        0.31        7.01     12.58 o 
   0  -3  13        0.14        5.77      9.66 o 
   1  -3  13      342.25      362.64     27.59 o 
   2  -3  13      221.53      235.53     30.24 o 
   3  -3  13      137.95      163.82     30.03 o 
   4  -3  13      207.80      180.31     39.41 o 
   5  -3  13       15.14       14.82     10.63 o 
   6  -3  13       52.69       62.58     27.82 o 
   7  -3  13        4.34       14.14     23.74 o 
  -7  -2  13       26.46       44.24     25.13 o 
  -6  -2  13        4.91      -14.02     15.96 o 
  -5  -2  13      247.74      305.18     25.52 o 
  -4  -2  13      239.17      260.07     38.70 o 
  -3  -2  13       14.97       24.43     19.42 o 
  -2  -2  13      144.67      141.18     18.23 o 
  -1  -2  13      527.51      522.89     29.56 o 
   0  -2  13      771.67      720.49     50.94 o 
   1  -2  13      210.11      199.74     21.06 o 
   2  -2  13     1270.00     1235.52     87.08 o 
   3  -2  13       65.08       65.99     14.49 o 
   4  -2  13        5.18       -2.50     14.69 o 
   5  -2  13       84.34       89.80     14.57 o 
   6  -2  13       13.67       -1.39     20.28 o 
   7  -2  13       48.25      119.54     36.37 o 
  -7  -1  13        0.57       20.75     20.93 o 
  -6  -1  13       84.36       85.68     25.87 o 
  -5  -1  13       30.24        6.43     12.80 o 
  -4  -1  13        3.39       -9.65     13.77 o 
  -3  -1  13       12.82       -0.55     10.08 o 
  -2  -1  13       31.58       17.66     13.51 o 
  -1  -1  13       12.89       15.48     10.25 o 
   0  -1  13       15.94        7.64     19.30 o 
   1  -1  13      314.22      305.68     23.72 o 
   2  -1  13      121.76      105.37     16.99 o 
   3  -1  13        2.48       -5.56     10.02 o 
   4  -1  13        0.16       -1.38      8.96 o 
   5  -1  13      191.98      222.36     40.23 o 
   6  -1  13        0.08       -4.60     21.80 o 
  -8   0  13       92.56      101.70     32.11 o 
  -7   0  13        7.34        4.38     19.23 o 
  -6   0  13      278.10      329.45     26.77 o 
  -5   0  13       64.52       74.45     16.27 o 
  -4   0  13      188.81      204.40     21.24 o 
  -3   0  13       70.96       70.59     24.92 o 
  -2   0  13      569.82      530.37     31.86 o 
  -1   0  13      565.92      561.86     30.67 o 
   0   0  13      153.04      148.78     28.45 o 
   1   0  13      476.11      448.83     61.24 o 
   2   0  13       15.82        6.29     11.20 o 
   3   0  13     1987.80     2060.80     54.50 o 
   4   0  13      173.08      185.53     17.80 o 
   5   0  13        1.04       26.83     24.61 o 
   6   0  13       10.33       17.10     25.13 o 
  -8   1  13       35.86       54.31     25.13 o 
  -7   1  13       27.15       26.27     22.14 o 
  -6   1  13      147.38      157.88     17.12 o 
  -5   1  13      326.85      363.21     27.49 o 
  -4   1  13        8.59        8.99     10.59 o 
  -3   1  13        2.46      -12.73      8.48 o 
  -2   1  13      256.44      195.67     21.13 o 
  -1   1  13        0.88       -3.44      8.84 o 
   0   1  13       29.63       22.05     11.65 o 
   1   1  13        9.01        0.49      9.71 o 
   2   1  13      129.18      114.81     17.14 o 
   3   1  13     1048.65     1040.09     44.50 o 
   4   1  13      152.87      181.96     18.13 o 
   5   1  13        1.84        8.92     22.41 o 
   6   1  13       11.94       19.39     25.44 o 
  -8   2  13        3.95        9.23     22.11 o 
  -7   2  13       25.52       26.55     21.33 o 
  -6   2  13      179.70      169.08     17.50 o 
  -5   2  13       94.78      140.08     27.37 o 
  -4   2  13      137.88      150.67     19.90 o 
  -3   2  13        1.81       -9.45      9.21 o 
  -2   2  13        5.85        5.94     11.03 o 
  -1   2  13      899.38      897.14     58.69 o 
   0   2  13       19.57        5.05     16.24 o 
   1   2  13     1853.11     1902.23     85.68 o 
   2   2  13        0.07       14.09      9.70 o 
   3   2  13        0.96        8.22      8.65 o 
   4   2  13        6.21       11.52     10.73 o 
   5   2  13       48.21       67.99     29.48 o 
  -8   3  13      140.18      183.45     36.96 o 
  -7   3  13      371.26      432.24     46.10 o 
  -6   3  13       38.25       37.17     15.36 o 
  -5   3  13      126.94      145.42     48.41 o 
  -4   3  13      174.38      190.11     22.63 o 
  -3   3  13      567.26      593.08     34.44 o 
  -2   3  13      217.79      215.62     22.33 o 
  -1   3  13        4.27       12.65     11.41 o 
   0   3  13      154.68      170.43     23.65 o 
   1   3  13       62.43       48.59     18.34 o 
   2   3  13       61.34       49.13     12.42 o 
   3   3  13       54.70       33.89     11.60 o 
   4   3  13      139.75      176.28     23.53 o 
   5   3  13       22.27       54.49     26.09 o 
  -8   4  13       22.85       38.53     25.26 o 
  -7   4  13        6.70        0.46     17.88 o 
  -6   4  13      145.95      152.32     21.83 o 
  -5   4  13      120.75      106.20     18.85 o 
  -4   4  13      101.36      110.13     19.40 o 
  -3   4  13       33.30       29.11     13.72 o 
  -2   4  13        1.12       16.61     12.09 o 
  -1   4  13       50.66       44.12     21.87 o 
   0   4  13      294.42      281.11     25.67 o 
   1   4  13        4.37      -13.66      9.11 o 
   2   4  13      185.32      222.69     35.44 o 
   3   4  13        1.78       -3.07     12.29 o 
   4   4  13        9.38       16.27     24.24 o 
  -6   5  13      196.39      200.68     36.93 o 
  -5   5  13      116.23       99.36     14.60 o 
  -4   5  13      225.79      272.28     19.62 o 
  -3   5  13       94.66       82.01     13.24 o 
  -2   5  13       89.49      108.16     20.54 o 
  -1   5  13       17.02        5.76     11.78 o 
   0   5  13        2.68        9.31     11.99 o 
   1   5  13      661.43      760.31     58.88 o 
   2   5  13       55.47       51.87     24.42 o 
   3   5  13       66.06       84.93     28.56 o 
  -7   6  13        1.18       16.39     18.80 o 
  -6   6  13        9.27        8.60     11.85 o 
  -5   6  13        1.41       -5.86      9.88 o 
  -4   6  13       73.86       64.26     13.42 o 
  -3   6  13      202.29      240.99     19.57 o 
  -2   6  13       13.61       23.17     10.83 o 
  -1   6  13       75.65       74.27     19.38 o 
   0   6  13       79.84       80.49     18.14 o 
   1   6  13       25.38       27.03     14.25 o 
   2   6  13       13.50       35.29     15.59 o 
   3   6  13        3.60       20.96     25.29 o 
  -7   7  13        6.55       -6.98     16.64 o 
  -6   7  13        3.98       -3.38     12.14 o 
  -5   7  13       13.26       28.69     13.07 o 
  -4   7  13      178.23      147.68     18.06 o 
  -3   7  13      216.45      239.68     41.22 o 
  -2   7  13       20.96        1.93     19.56 o 
  -1   7  13       86.79       80.14     17.69 o 
   0   7  13       92.60       68.44     32.77 o 
   1   7  13      127.39      133.78     22.39 o 
   2   7  13        6.61        5.47     36.15 o 
  -6   8  13       61.10      104.35     18.16 o 
  -5   8  13      288.02      311.77     28.62 o 
  -4   8  13       58.07       51.44     16.85 o 
  -3   8  13       58.92       75.30     18.39 o 
  -2   8  13        2.13       -6.34     12.86 o 
  -1   8  13      137.46      124.48     20.85 o 
   0   8  13       28.50       61.44     25.04 o 
   1   8  13       22.02       31.80     17.03 o 
  -5   9  13        6.10       26.63     16.39 o 
  -4   9  13        1.31       -4.56     14.21 o 
  -3   9  13       29.98       20.42     16.10 o 
  -2   9  13       14.41       23.39     16.80 o 
  -1   9  13       22.85       46.16     24.02 o 
   0   9  13        0.86       25.53     25.29 o 
  -1 -11  14       73.63       57.33     23.59 o 
   0 -11  14       10.80       -1.85     18.12 o 
   1 -11  14        0.17        7.32     19.39 o 
   2 -11  14        4.32      -15.71     16.27 o 
   3 -11  14       16.16       36.46     21.83 o 
   4 -11  14       35.17       66.97     26.71 o 
  -2 -10  14      148.08      144.83     31.49 o 
  -1 -10  14      317.21      348.82     43.56 o 
   0 -10  14       22.72       17.97     19.64 o 
   1 -10  14        0.10       -2.38     17.41 o 
   2 -10  14        8.54        5.19     17.78 o 
   3 -10  14       80.47       99.48     27.39 o 
   4 -10  14        9.17      -20.28     13.52 o 
   5 -10  14       98.29      128.45     24.87 o 
  -3  -9  14       59.34       50.42     22.60 o 
  -2  -9  14       30.20       20.28     17.97 o 
  -1  -9  14       19.81       28.53     18.22 o 
   0  -9  14       42.40        8.77     17.01 o 
   1  -9  14       14.07       28.65     20.75 o 
   2  -9  14       71.35       54.31     20.93 o 
   3  -9  14       60.59       60.85     24.30 o 
   4  -9  14       21.22       13.28     17.54 o 
   5  -9  14       33.89       47.01     19.28 o 
  -4  -8  14       11.06      -10.65     18.03 o 
  -3  -8  14       17.29       39.64     19.33 o 
  -2  -8  14        8.99       -9.39     14.57 o 
  -1  -8  14       32.22       32.08     20.10 o 
   0  -8  14      129.15      149.01     22.82 o 
   1  -8  14        0.61       -2.65     11.55 o 
   2  -8  14       84.61       90.16     18.51 o 
   3  -8  14      302.92      386.82     42.08 o 
   4  -8  14       12.52        0.80     15.38 o 
   5  -8  14       44.31       35.90     23.12 o 
   6  -8  14        1.94      -34.78     23.19 o 
  -5  -7  14       20.26       28.65     24.02 o 
  -4  -7  14        5.10       -4.85     16.33 o 
  -3  -7  14      133.13      163.22     23.36 o 
  -2  -7  14      362.06      355.85     28.81 o 
  -1  -7  14      126.24       88.61     27.43 o 
   0  -7  14       83.96       85.95     17.92 o 
   1  -7  14      265.42      297.46     26.79 o 
   2  -7  14      261.77      262.51     25.72 o 
   3  -7  14       83.06       82.45     17.81 o 
   4  -7  14       18.81       20.20     24.30 o 
   5  -7  14      100.16       77.82     19.44 o 
   6  -7  14       27.47       50.57     30.81 o 
  -5  -6  14       14.21       43.29     22.85 o 
  -4  -6  14        1.73       -3.24     21.33 o 
  -3  -6  14        2.42       -8.96     27.54 o 
  -2  -6  14        4.25       10.53     11.24 o 
  -1  -6  14       10.31       -1.69     19.11 o 
   0  -6  14       80.38       68.92     16.58 o 
   1  -6  14      134.00      102.26     18.93 o 
   2  -6  14      387.18      411.61     32.97 o 
   3  -6  14       42.67       44.46     13.74 o 
   4  -6  14       57.28       34.89     17.06 o 
   5  -6  14        2.94        5.43     10.30 o 
   6  -6  14       54.79       40.17     29.98 o 
  -6  -5  14       85.56      113.37     32.63 o 
  -5  -5  14        0.45        4.22     12.04 o 
  -4  -5  14        2.29       10.84     12.70 o 
  -3  -5  14       28.10       24.07     12.98 o 
  -2  -5  14       15.65       10.58     12.52 o 
  -1  -5  14        6.97       -0.18     11.27 o 
   0  -5  14       93.29       91.18     17.47 o 
   1  -5  14       52.42       40.29     30.19 o 
   2  -5  14        1.93      -12.58     12.87 o 
   3  -5  14       45.05       48.33     14.00 o 
   4  -5  14       58.17       52.13     15.48 o 
   5  -5  14      186.91      211.64     27.97 o 
   6  -5  14        8.24       31.12     26.92 o 
  -6  -4  14       56.20       51.75     24.67 o 
  -5  -4  14        9.73       -4.14     22.51 o 
  -4  -4  14      243.36      252.75     77.82 o 
  -3  -4  14      288.04      284.53     25.08 o 
  -2  -4  14        0.59       12.64     11.00 o 
  -1  -4  14        8.23        1.58     10.85 o 
   0  -4  14       26.45       25.65     30.97 o 
   1  -4  14      274.76      252.79     57.12 o 
   2  -4  14       19.95       15.12     11.09 o 
   3  -4  14      323.48      262.64     24.43 o 
   4  -4  14        8.92       10.37     10.04 o 
   5  -4  14        1.13       -0.44     10.26 o 
   6  -4  14        0.37      -12.01     19.82 o 
  -7  -3  14        7.63      -23.90     18.25 o 
  -6  -3  14       28.31       39.33     23.68 o 
  -5  -3  14       28.22       47.34     14.36 o 
  -4  -3  14      253.94      292.78     51.88 o 
  -3  -3  14       17.86        2.60     12.24 o 
  -2  -3  14        6.31       -0.69     12.20 o 
  -1  -3  14        8.05        2.04     10.70 o 
   0  -3  14        2.25        4.86     10.15 o 
   1  -3  14      280.24      297.32     24.63 o 
   2  -3  14        7.55       -3.32     10.04 o 
   3  -3  14       26.08       29.82     13.12 o 
   4  -3  14       55.29       55.03     22.10 o 
   5  -3  14       90.86      109.39     16.53 o 
   6  -3  14       21.69       42.88     29.58 o 
  -7  -2  14      135.58      145.63     34.42 o 
  -6  -2  14       66.77       61.16     24.08 o 
  -5  -2  14      126.16      141.74     20.72 o 
  -4  -2  14        1.91       -4.81     10.52 o 
  -3  -2  14      461.66      474.71     30.52 o 
  -2  -2  14       25.11       21.55     12.00 o 
  -1  -2  14      445.81      519.01     54.42 o 
   0  -2  14      568.96      520.00     31.53 o 
   1  -2  14       96.11       88.94     16.99 o 
   2  -2  14      184.83      197.34     25.70 o 
   3  -2  14       26.03       20.71     11.66 o 
   4  -2  14      345.19      372.94     39.57 o 
   5  -2  14       85.75      117.69     32.73 o 
   6  -2  14        9.61      -26.77     21.09 o 
  -7  -1  14        1.79       -8.83     18.49 o 
  -6  -1  14       42.31       69.96     25.66 o 
  -5  -1  14      276.10      284.11     25.41 o 
  -4  -1  14      252.86      255.63     23.96 o 
  -3  -1  14       22.28       29.49     13.51 o 
  -2  -1  14        5.61       10.40     11.95 o 
  -1  -1  14      161.28      141.27     19.55 o 
   0  -1  14      122.75      112.60     17.63 o 
   1  -1  14        0.93       -6.58     12.24 o 
   2  -1  14       33.51       16.54     11.52 o 
   3  -1  14       39.19       41.79     21.50 o 
   4  -1  14       90.81       72.69     13.84 o 
   5  -1  14      159.72      199.57     40.17 o 
   6  -1  14       61.17       72.62     31.92 o 
  -7   0  14       15.21        0.28     17.32 o 
  -6   0  14        0.72       -3.87     11.88 o 
  -5   0  14      500.38      565.41     33.86 o 
  -4   0  14      431.73      393.76     29.21 o 
  -3   0  14       69.39       74.62     17.26 o 
  -2   0  14       56.70       70.79     18.59 o 
  -1   0  14      119.31      136.45     35.23 o 
   0   0  14       63.46       77.81     15.87 o 
   1   0  14       42.83       38.18     31.54 o 
   2   0  14      444.53      438.52     40.57 o 
   3   0  14       13.48       32.03     11.50 o 
   4   0  14       19.59       18.10     11.42 o 
   5   0  14       45.87       41.00     26.00 o 
   6   0  14       72.78      101.02     33.25 o 
  -7   1  14      134.81      189.26     37.30 o 
  -6   1  14      254.81      290.04     22.19 o 
  -5   1  14        4.50       -0.52     11.91 o 
  -4   1  14       35.82       56.29     15.29 o 
  -3   1  14      157.59      144.92     19.85 o 
  -2   1  14        2.67       16.44     11.61 o 
  -1   1  14       47.67       52.28     14.45 o 
   0   1  14       36.02       21.68     11.97 o 
   1   1  14      218.54      239.62     35.03 o 
   2   1  14       42.17       42.58     14.83 o 
   3   1  14       93.62       88.58     16.42 o 
   4   1  14      172.95      190.18     19.28 o 
   5   1  14      114.81       89.07     31.31 o 
  -7   2  14       24.05        1.33     20.38 o 
  -6   2  14       17.99       10.03     11.41 o 
  -5   2  14       74.17       49.75     15.42 o 
  -4   2  14       91.14      112.69     19.13 o 
  -3   2  14      102.36       86.14     18.04 o 
  -2   2  14       24.57        8.78     12.18 o 
  -1   2  14       29.04       41.89     13.27 o 
   0   2  14        6.74       24.58     12.59 o 
   1   2  14       22.19       25.76     12.90 o 
   2   2  14      177.91      195.64     18.86 o 
   3   2  14      458.01      527.73     27.88 o 
   4   2  14      168.44      159.70     19.50 o 
   5   2  14       13.59       11.18     23.22 o 
  -7   3  14       15.69       30.84     23.28 o 
  -6   3  14      409.72      469.62     33.61 o 
  -5   3  14      420.50      458.30     32.68 o 
  -4   3  14       27.11        8.79     12.58 o 
  -3   3  14      214.97      233.50     24.56 o 
  -2   3  14      203.35      200.45     28.65 o 
  -1   3  14      470.87      465.57     32.22 o 
   0   3  14        6.79       -1.61      9.85 o 
   1   3  14       23.06        4.67     11.80 o 
   2   3  14      331.48      384.17     24.16 o 
   3   3  14      322.74      328.63     28.58 o 
   4   3  14      130.25      142.64     35.66 o 
  -6   4  14       11.08       13.40     14.58 o 
  -5   4  14        0.22        4.33     12.72 o 
  -4   4  14       67.26      102.29     19.78 o 
  -3   4  14       66.54       68.95     29.84 o 
  -2   4  14        4.88        3.86     11.87 o 
  -1   4  14        1.34       -1.33     11.68 o 
   0   4  14      161.81      246.34     25.85 o 
   1   4  14       45.56       51.38     14.16 o 
   2   4  14      106.90      121.56     21.31 o 
   3   4  14      132.63       19.27     17.78 o 
  -6   5  14        4.12        3.86     23.40 o 
  -5   5  14       81.36      143.78     34.92 o 
  -4   5  14        0.33       -3.95     19.51 o 
  -3   5  14      365.69      298.31     43.66 o 
  -2   5  14       84.35      101.08     30.23 o 
  -1   5  14       56.26       51.87     25.78 o 
   0   5  14       12.87      -21.52     18.37 o 
   1   5  14       18.77       76.04     28.84 o 
   2   5  14       25.22       15.53     23.77 o 
   3   5  14       76.20       -2.16     17.91 o 
  -6   6  14       20.33       27.32     26.55 o 
  -5   6  14      148.72      153.48     37.30 o 
  -4   6  14       99.52      121.55     33.10 o 
  -3   6  14       40.03       67.24     28.50 o 
  -2   6  14      118.61       50.57     25.75 o 
  -1   6  14        3.65       10.56     21.74 o 
   0   6  14       64.49       34.67     24.42 o 
   1   6  14       94.40      134.24     32.97 o 
   2   6  14      152.57      153.41     37.67 o 
  -6   7  14        0.13       20.32     28.19 o 
  -5   7  14       46.86       71.78     34.58 o 
  -4   7  14       28.33       50.11     29.42 o 
  -3   7  14       24.85       30.23     26.21 o 
  -2   7  14      201.51      216.06     40.78 o 
  -1   7  14        0.00      -18.37     21.61 o 
   0   7  14      152.91      181.26     38.69 o 
   1   7  14      157.78      174.22     39.61 o 
  -5   8  14        0.73       14.36     26.09 o 
  -4   8  14      218.23      145.29     39.52 o 
  -3   8  14      129.44       97.84     36.96 o 
  -2   8  14       18.84       23.50     23.93 o 
  -1   8  14        3.11       12.32     24.95 o 
   0   8  14       32.01       40.88     27.88 o 
   0 -11  15        0.52        5.62     19.76 o 
   1 -11  15        0.26       12.04     19.57 o 
   2 -11  15       25.81       13.21     20.53 o 
  -1 -10  15      158.50      158.60     33.65 o 
   0 -10  15      211.17      207.85     36.68 o 
   1 -10  15       16.25       19.42     17.69 o 
   2 -10  15        2.99       10.44     18.77 o 
   3 -10  15        1.73      -24.48     16.49 o 
   4 -10  15       51.41       48.94     22.91 o 
  -3  -9  15       19.62        1.05     18.71 o 
  -2  -9  15       99.61       84.16     26.09 o 
  -1  -9  15       21.34       16.27     18.77 o 
   0  -9  15        2.94        1.17     17.26 o 
   1  -9  15       17.24       33.56     19.79 o 
   2  -9  15       80.06       79.01     26.46 o 
   3  -9  15      339.13      272.62     38.50 o 
   4  -9  15        3.72        1.64     18.71 o 
  -3  -8  15        9.08       -2.19     17.38 o 
  -2  -8  15       17.78       28.77     19.36 o 
  -1  -8  15       14.42       -0.55     19.00 o 
   0  -8  15       38.23       34.24     15.92 o 
   1  -8  15      105.60       71.93     18.46 o 
   2  -8  15       36.89       23.14     16.87 o 
   3  -8  15      364.25      366.81     72.15 o 
   4  -8  15       58.90       65.82     23.56 o 
   5  -8  15       68.86       55.71     19.20 o 
  -4  -7  15       16.80       32.39     20.72 o 
  -3  -7  15        5.70       -9.25     12.73 o 
  -2  -7  15      118.08      120.16     20.92 o 
  -1  -7  15      238.11      225.16     24.95 o 
   0  -7  15        3.80       -3.09     11.86 o 
   1  -7  15      346.39      352.60     29.70 o 
   2  -7  15       80.61       74.76     17.62 o 
   3  -7  15        5.84       -4.27     11.08 o 
   4  -7  15        2.37       -7.86     12.08 o 
   5  -7  15        5.45       17.63     15.76 o 
  -5  -6  15      268.63      382.41     48.53 o 
  -4  -6  15       63.36       50.31     17.26 o 
  -3  -6  15      190.38      190.94     26.15 o 
  -2  -6  15       38.91       38.05     16.06 o 
  -1  -6  15        3.04       -3.06     11.82 o 
   0  -6  15       88.22       75.42     17.94 o 
   1  -6  15      197.03      183.77     41.43 o 
   2  -6  15        4.83       11.16     12.36 o 
   3  -6  15        2.85       11.79     12.84 o 
   4  -6  15       25.71       11.82     12.97 o 
   5  -6  15        0.01        0.61     10.93 o 
  -5  -5  15      140.90      152.46     30.69 o 
  -4  -5  15       27.81       13.59     14.62 o 
  -3  -5  15      209.99      216.03     29.39 o 
  -2  -5  15       31.25       29.12     13.36 o 
  -1  -5  15        0.01       -2.84     11.37 o 
   0  -5  15        2.62        9.25     11.61 o 
   1  -5  15        0.05       16.53     12.59 o 
   2  -5  15      266.39      279.64     26.81 o 
   3  -5  15      121.64       93.78     18.69 o 
   4  -5  15       13.25       27.07     14.04 o 
   5  -5  15       37.32       15.79     12.50 o 
   6  -5  15       25.96       70.45     33.84 o 
  -6  -4  15      192.71      202.44     40.91 o 
  -5  -4  15       59.72       71.85     22.95 o 
  -4  -4  15       52.22       71.43     17.15 o 
  -3  -4  15       12.58        5.57     16.56 o 
  -2  -4  15      215.25      242.89     24.86 o 
  -1  -4  15       35.67       25.95     13.16 o 
   0  -4  15      197.37      199.12     23.07 o 
   1  -4  15      309.19      303.72     26.66 o 
   2  -4  15        5.99       16.16     18.20 o 
   3  -4  15        8.26        8.75     11.85 o 
   4  -4  15       16.59        0.07     10.58 o 
   5  -4  15        5.87        8.52     11.39 o 
   6  -4  15        1.86       25.97     28.13 o 
  -6  -3  15        1.09        3.86     21.55 o 
  -5  -3  15       85.32       72.89     21.18 o 
  -4  -3  15       15.15       22.19     14.65 o 
  -3  -3  15       27.52       13.98     14.25 o 
  -2  -3  15      177.86      167.60     21.93 o 
  -1  -3  15        6.25        3.40     16.53 o 
   0  -3  15       91.74       98.30     30.10 o 
   1  -3  15      114.66      112.10     18.61 o 
   2  -3  15       37.12       29.50     13.54 o 
   3  -3  15       16.20       26.11     14.10 o 
   4  -3  15       27.46       32.58     12.41 o 
   5  -3  15       17.46       11.94     11.73 o 
  -6  -2  15       95.82      122.48     32.91 o 
  -5  -2  15        8.34      -17.15     12.77 o 
  -4  -2  15      512.49      576.23     35.18 o 
  -3  -2  15      310.25      349.94     63.26 o 
  -2  -2  15        0.60      -14.85     10.30 o 
  -1  -2  15       11.30       23.09     13.03 o 
   0  -2  15      131.58      121.32     42.11 o 
   1  -2  15      187.01      192.11     22.22 o 
   2  -2  15       19.62       -1.41     11.18 o 
   3  -2  15        4.17        7.53     11.66 o 
   4  -2  15        0.15        2.87      9.59 o 
   5  -2  15      141.17      193.21     40.78 o 
  -6  -1  15       48.90       45.35     24.79 o 
  -5  -1  15      117.80      139.17     21.35 o 
  -4  -1  15        5.25        4.80     11.51 o 
  -3  -1  15      181.60      220.63     24.00 o 
  -2  -1  15        2.21        3.84     10.44 o 
  -1  -1  15       46.48       49.31     19.47 o 
   0  -1  15       42.64       33.49     22.20 o 
   1  -1  15       62.17       55.73     21.21 o 
   2  -1  15       34.56       50.30     20.79 o 
   3  -1  15        2.37        7.07     12.16 o 
   4  -1  15       73.88       57.37     14.47 o 
   5  -1  15      227.04      184.01     41.53 o 
  -7   0  15        0.46       15.04     22.20 o 
  -6   0  15      198.38      221.99     25.95 o 
  -5   0  15        9.24        3.70     16.58 o 
  -4   0  15       58.61       93.32     18.79 o 
  -3   0  15      228.96      259.34     25.91 o 
  -2   0  15       24.81       33.93     14.06 o 
  -1   0  15      184.58      200.53     59.17 o 
   0   0  15        0.07       -1.05     11.22 o 
   1   0  15        5.17       22.56     13.40 o 
   2   0  15       47.52       27.20     19.50 o 
   3   0  15      299.22      290.76     27.47 o 
   4   0  15      290.82      321.01     23.85 o 
   5   0  15       54.96       89.32     32.36 o 
  -7   1  15       11.70        7.29     20.75 o 
  -6   1  15       82.82       71.34     15.50 o 
  -5   1  15      478.65      526.60     49.82 o 
  -4   1  15      172.16      195.37     23.67 o 
  -3   1  15        6.24       -4.58     10.55 o 
  -2   1  15       27.87       28.47     13.87 o 
  -1   1  15       69.92       57.61     37.25 o 
   0   1  15      303.35      303.81     45.88 o 
   1   1  15       34.37       15.63     12.43 o 
   2   1  15       49.61       43.12     15.17 o 
   3   1  15       71.38       88.20     15.93 o 
   4   1  15        3.81       45.16     16.02 o 
   5   1  15        2.01       -7.56     23.90 o 
  -7   2  15      190.17      210.25     38.78 o 
  -6   2  15        3.96        0.72     11.19 o 
  -5   2  15       40.51       13.08     17.34 o 
  -4   2  15        0.72        6.85     12.70 o 
  -3   2  15       11.71       11.52     12.59 o 
  -2   2  15      140.52      147.20     21.50 o 
  -1   2  15       42.93       55.94     17.12 o 
   0   2  15      250.12      240.58     25.75 o 
   1   2  15        1.88       -9.24     10.30 o 
   2   2  15       43.10       52.19     13.78 o 
   3   2  15        0.91       -8.27     10.43 o 
   4   2  15      149.35      239.46     56.13 o 
  -7   3  15       13.17       23.06     22.60 o 
  -6   3  15       25.87       22.11     16.40 o 
  -5   3  15       26.49       32.42     16.31 o 
  -4   3  15      282.52      322.66     29.64 o 
  -3   3  15        1.42       -9.84     11.83 o 
  -2   3  15      641.60      615.10     38.27 o 
  -1   3  15      141.30      149.02     33.78 o 
   0   3  15        2.59        8.54     11.18 o 
   1   3  15       59.58       74.87     25.55 o 
   2   3  15        2.40       -0.83     11.42 o 
   3   3  15       53.09       72.46     15.54 o 
   4   3  15      154.56      135.17     36.09 o 
  -6   4  15      239.25      297.81     44.27 o 
  -5   4  15       36.80       30.44     25.07 o 
  -4   4  15       75.78       88.67     20.36 o 
  -3   4  15        3.70      -10.45     11.70 o 
  -2   4  15       62.74       44.62     15.75 o 
  -1   4  15      152.99      177.81     24.00 o 
   0   4  15        2.75      -15.80     10.53 o 
   1   4  15        2.31       -3.88     11.63 o 
   2   4  15       36.59       58.04     25.59 o 
   3   4  15       19.38      -25.29     20.35 o 
  -6   5  15      194.62      163.42     38.35 o 
  -5   5  15        7.43      -32.08     21.89 o 
  -4   5  15       60.15       33.90     27.97 o 
  -3   5  15        0.00        6.42     20.65 o 
  -2   5  15       74.56       71.44     30.16 o 
  -1   5  15      404.94      373.18     48.10 o 
   0   5  15        4.94      -11.45     19.76 o 
   1   5  15       50.54       58.82     28.71 o 
   2   5  15      106.41       62.74     29.55 o 
  -5   6  15       32.40       52.33     30.87 o 
  -4   6  15       31.98       98.18     33.34 o 
  -3   6  15      378.02      371.79     51.00 o 
  -2   6  15       38.22       42.45     27.73 o 
  -1   6  15       10.23        6.73     23.74 o 
   0   6  15       10.34        1.57     23.74 o 
   1   6  15       62.18       77.28     29.76 o 
  -5   7  15       42.86       45.48     31.77 o 
  -4   7  15       41.10        8.31     27.32 o 
  -3   7  15       84.64       81.42     31.86 o 
  -2   7  15       10.01      -10.44     22.38 o 
  -1   7  15        0.40       -7.38     26.46 o 
   0   7  15        1.74        8.58     24.76 o 
  -3   8  15       48.82       73.30     32.94 o 
  -2   8  15      111.85       75.33     35.26 o 
   0 -10  16       44.70       61.38     24.54 o 
   1 -10  16       16.14       11.15     20.22 o 
   2 -10  16       21.45       17.69     20.10 o 
  -2  -9  16       61.54       72.03     25.97 o 
  -1  -9  16      155.28      103.58     28.68 o 
   0  -9  16      100.77       67.24     25.35 o 
   1  -9  16        9.65        9.35     17.97 o 
   2  -9  16      122.48      125.84     29.58 o 
   3  -9  16      161.89      116.67     30.57 o 
  -3  -8  16        0.79       11.24     18.62 o 
  -2  -8  16        7.73        2.22     18.06 o 
  -1  -8  16        0.31       -2.98     14.72 o 
   0  -8  16        0.01       -6.56     12.56 o 
   1  -8  16       14.95        6.08     13.30 o 
   2  -8  16       47.71       35.57     15.58 o 
   3  -8  16      132.98      114.25     23.00 o 
   4  -8  16      182.91      216.52     37.42 o 
  -3  -7  16       78.98      102.24     22.17 o 
  -2  -7  16       44.53       44.45     16.90 o 
  -1  -7  16       33.88       31.18     37.53 o 
   0  -7  16      150.39      147.12     27.57 o 
   1  -7  16        0.80        7.43     12.34 o 
   2  -7  16       24.46       13.43     26.24 o 
   3  -7  16       28.51       19.90     20.59 o 
   4  -7  16        3.35       -3.44     14.33 o 
  -4  -6  16       20.07       -1.92     23.53 o 
  -3  -6  16        7.08        3.22     14.04 o 
  -2  -6  16       82.50       44.86     15.88 o 
  -1  -6  16      110.23      129.08     37.37 o 
   0  -6  16        1.72      -11.38     11.71 o 
   1  -6  16       19.11        9.12     16.81 o 
   2  -6  16       11.17        6.51     12.34 o 
   3  -6  16        2.05       -7.22     13.34 o 
   4  -6  16        0.89      -13.79     33.44 o 
   5  -6  16       28.84       24.98     20.11 o 
  -4  -5  16        3.93       12.97     14.52 o 
  -3  -5  16        0.99       17.93     22.14 o 
  -2  -5  16      138.25      166.50     23.53 o 
  -1  -5  16       71.78      103.60     24.48 o 
   0  -5  16        3.56       -0.79     12.47 o 
   1  -5  16        1.43       -0.74     11.66 o 
   2  -5  16       34.75        3.43     25.36 o 
   3  -5  16      133.73      126.56     21.41 o 
   4  -5  16       82.56       95.54     21.52 o 
   5  -5  16       48.69       62.30     15.04 o 
  -5  -4  16      106.49      113.36     22.23 o 
  -4  -4  16       25.44       33.45     15.99 o 
  -3  -4  16      165.13      167.12     47.70 o 
  -2  -4  16       12.35       -7.35     10.10 o 
  -1  -4  16       25.56       26.83     14.38 o 
   0  -4  16        1.94       18.36     12.69 o 
   1  -4  16      279.92      340.87     29.24 o 
   2  -4  16      187.82      165.85     22.55 o 
   3  -4  16        1.34       -7.09     11.26 o 
   4  -4  16       54.03       48.94     14.32 o 
   5  -4  16        2.98       -1.01     12.20 o 
  -5  -3  16        3.94       11.62     15.30 o 
  -4  -3  16        0.80       10.52     14.19 o 
  -3  -3  16        0.08       18.87     14.27 o 
  -2  -3  16       77.26       82.25     23.82 o 
  -1  -3  16       32.47       25.37     20.05 o 
   0  -3  16       84.31       62.17     16.31 o 
   1  -3  16       71.45       42.23     14.63 o 
   2  -3  16      128.51      106.32     19.79 o 
   3  -3  16        0.56       11.69     13.49 o 
   4  -3  16        5.28        1.34     18.75 o 
   5  -3  16        4.66       33.19     27.42 o 
  -6  -2  16        9.87       -3.30     22.20 o 
  -5  -2  16       56.01       74.01     20.35 o 
  -4  -2  16       10.10       23.69     17.97 o 
  -3  -2  16      249.39      283.64     27.73 o 
  -2  -2  16      583.55      630.35    129.97 o 
  -1  -2  16       11.70        3.15     23.08 o 
   0  -2  16      218.19      189.45     23.04 o 
   1  -2  16        6.80       15.45     12.45 o 
   2  -2  16       19.37       25.00     14.53 o 
   3  -2  16       10.68       18.21     14.03 o 
   4  -2  16       85.49       77.09     25.56 o 
   5  -2  16      200.52      249.22     45.97 o 
  -6  -1  16        7.26       -6.39     20.35 o 
  -5  -1  16       89.63       92.86     31.28 o 
  -4  -1  16      196.35      223.31     25.98 o 
  -3  -1  16       45.82       66.97     17.49 o 
  -2  -1  16       38.04       38.23     15.41 o 
  -1  -1  16      200.33      211.77     26.78 o 
   0  -1  16        6.01       -1.01     12.57 o 
   1  -1  16       67.07       57.42     16.76 o 
   2  -1  16        0.41       12.41     12.30 o 
   3  -1  16       15.68        6.55     14.50 o 
   4  -1  16       15.44       -0.15     10.67 o 
  -6   0  16      175.88      187.22     38.75 o 
  -5   0  16       36.61        2.60     19.87 o 
  -4   0  16      271.63      256.83     26.95 o 
  -3   0  16        2.70       -3.73     12.22 o 
  -2   0  16        1.33        0.37     11.75 o 
  -1   0  16      100.48      102.94     25.38 o 
   0   0  16       71.80      111.91     19.99 o 
   1   0  16      152.18      136.27     21.44 o 
   2   0  16        3.15       27.31     14.77 o 
   3   0  16       36.51       23.73     13.34 o 
   4   0  16       73.86       61.09     15.86 o 
  -6   1  16       16.74       14.29     13.30 o 
  -5   1  16      101.21      138.69     23.15 o 
  -4   1  16      206.63      155.34     33.61 o 
  -3   1  16      362.54      370.83     31.29 o 
  -2   1  16        1.57       -7.63     10.73 o 
  -1   1  16      357.66      327.75     28.89 o 
   0   1  16       60.02       20.54     14.07 o 
   1   1  16       39.63       30.10     14.41 o 
   2   1  16        1.52       -5.69     13.56 o 
   3   1  16        0.04       19.25     12.80 o 
   4   1  16       41.63       34.72     15.08 o 
  -6   2  16        6.23       22.71     13.44 o 
  -5   2  16      265.77      298.40     30.24 o 
  -4   2  16       15.76       11.10     14.11 o 
  -3   2  16       33.00       38.65     15.64 o 
  -2   2  16        1.10        8.23     12.97 o 
  -1   2  16       55.80       73.59     18.12 o 
   0   2  16        1.06       23.48     13.70 o 
   1   2  16       31.93       27.39     14.58 o 
   2   2  16        3.74        8.28     12.12 o 
   3   2  16        1.15       -2.41     12.27 o 
  -6   3  16       24.67       36.60     17.94 o 
  -5   3  16       11.94        4.57     14.78 o 
  -4   3  16       72.17      101.49     20.98 o 
  -3   3  16        1.48      -17.14     11.43 o 
  -2   3  16        3.09      -16.84     11.22 o 
  -1   3  16      107.90      116.84     21.46 o 
   0   3  16      250.83      264.66     28.29 o 
   1   3  16       11.37       14.81     15.73 o 
   2   3  16        9.29       21.43     13.49 o 
   3   3  16        7.05      -13.65     14.92 o 
  -5   4  16       33.25       35.54     27.17 o 
  -4   4  16       51.88       58.80     18.65 o 
  -3   4  16       30.03      -13.53     21.98 o 
  -2   4  16      177.18      154.70     24.36 o 
  -1   4  16       26.22       41.23     16.56 o 
   0   4  16       10.30        5.17     14.41 o 
   1   4  16       15.07       17.75     26.58 o 
   2   4  16       15.86       -2.35     23.68 o 
  -5   5  16       80.13       23.25     30.69 o 
  -4   5  16       56.51       72.59     31.89 o 
  -3   5  16       82.46       68.57     32.23 o 
  -2   5  16      304.66      276.57     45.63 o 
  -1   5  16       18.96       26.15     25.41 o 
   0   5  16       30.77       15.34     25.59 o 
   1   5  16        6.92      -20.32     20.65 o 
  -4   6  16        0.35      -16.02     25.84 o 
  -3   6  16        3.28       27.60     27.01 o 
  -2   6  16       43.13       45.39     29.86 o 
  -1   6  16      179.63      176.69     40.41 o 
   0   6  16       12.94      108.12     35.04 o 
   0  -9  17       65.36       66.60     25.53 o 
   1  -9  17      170.44      153.69     34.42 o 
  -1  -8  17      112.98      134.06     31.62 o 
   0  -8  17       13.86        2.88     14.89 o 
   1  -8  17        1.25        6.63     14.79 o 
   2  -8  17       18.82       -1.74     12.44 o 
   3  -8  17       91.05       65.01     20.93 o 
  -2  -7  17      158.79      150.77     25.15 o 
  -1  -7  17       18.24       20.55     16.33 o 
   0  -7  17      115.87      147.99     24.24 o 
   1  -7  17        0.37        4.42     14.24 o 
   2  -7  17       61.09       62.82     19.30 o 
   3  -7  17        0.09       -3.83     24.42 o 
  -3  -6  17       90.30      106.56     22.95 o 
  -2  -6  17       32.64       29.17     24.07 o 
  -1  -6  17        8.07       -0.55     16.21 o 
   0  -6  17       13.82        9.24     15.15 o 
   1  -6  17        0.01       -9.65     15.07 o 
   2  -6  17      142.15      149.08     23.90 o 
   3  -6  17       26.11       30.70     15.57 o 
   4  -6  17        2.29       16.85     16.09 o 
  -4  -5  17       49.67       42.62     18.18 o 
  -3  -5  17       93.12      109.41     22.34 o 
  -2  -5  17      152.09      133.93     42.73 o 
  -1  -5  17       36.48       32.38     15.19 o 
   0  -5  17       72.38       67.95     23.56 o 
   1  -5  17       10.40       13.95     13.42 o 
   2  -5  17      113.83      114.99     21.73 o 
   3  -5  17       38.89       36.82     16.59 o 
   4  -5  17       34.04       19.73     19.42 o 
  -4  -4  17       68.39      128.73     23.32 o 
  -3  -4  17        0.01       11.70     15.70 o 
  -2  -4  17      430.03      453.85     73.53 o 
  -1  -4  17      245.42      241.00     62.06 o 
   0  -4  17        0.27       -7.75     12.47 o 
   1  -4  17       25.68        4.09     18.82 o 
   2  -4  17      136.04      109.21     23.62 o 
   3  -4  17      179.42      206.45     41.82 o 
   4  -4  17        0.21       13.31     13.04 o 
  -5  -3  17       28.38       13.43     16.83 o 
  -4  -3  17      197.34      244.99     28.19 o 
  -3  -3  17      163.94      185.19     29.44 o 
  -2  -3  17        6.67       13.17     14.87 o 
  -1  -3  17       12.53        8.07     13.87 o 
   0  -3  17        8.53        5.77     12.34 o 
   1  -3  17       16.96       23.74     14.50 o 
   2  -3  17       70.23       80.28     18.96 o 
   3  -3  17       57.77       73.88     18.85 o 
   4  -3  17        1.71      -13.11     11.63 o 
  -5  -2  17        2.10       -6.78     14.96 o 
  -4  -2  17      208.33      222.88     27.32 o 
  -3  -2  17      100.98       79.65     19.54 o 
  -2  -2  17       45.10       55.11     17.86 o 
  -1  -2  17       98.62       87.69     19.03 o 
   0  -2  17       15.30        1.88     12.76 o 
   1  -2  17       85.73       78.55     18.25 o 
   2  -2  17        0.20        5.98     27.08 o 
   3  -2  17        0.59       -0.15     12.12 o 
   4  -2  17        0.05        2.31     13.06 o 
  -5  -1  17       29.20       56.37     18.48 o 
  -4  -1  17        5.37       -2.05     14.47 o 
  -3  -1  17      319.27      358.28     31.76 o 
  -2  -1  17      196.72      200.95     38.61 o 
  -1  -1  17        2.02        0.85     12.82 o 
   0  -1  17        2.76       -1.35     12.53 o 
   1  -1  17        7.31      -11.81     11.98 o 
   2  -1  17       96.00      108.51     21.30 o 
   3  -1  17        1.17       -8.08     11.74 o 
   4  -1  17       21.71       15.21     13.90 o 
  -5   0  17       31.78       21.99     16.98 o 
  -4   0  17       65.98       79.24     19.77 o 
  -3   0  17      222.84      227.93     27.59 o 
  -2   0  17       81.17       81.10     19.10 o 
  -1   0  17       29.39       39.44     15.42 o 
   0   0  17        1.93       -3.97     12.47 o 
   1   0  17        9.92        8.11     12.20 o 
   2   0  17      259.01      268.87     28.93 o 
   3   0  17        1.11       -3.23     13.08 o 
  -5   1  17      147.65      150.00     25.13 o 
  -4   1  17       12.56       -7.72     13.49 o 
  -3   1  17       32.00       27.02     24.19 o 
  -2   1  17       68.07       67.40     18.14 o 
  -1   1  17        1.87        3.32     13.06 o 
   0   1  17      378.19      364.05     31.89 o 
   1   1  17       85.58      106.02     21.34 o 
   2   1  17       25.40       32.96     16.17 o 
   3   1  17        2.16       -3.81     12.41 o 
  -5   2  17      117.46      138.74     25.11 o 
  -4   2  17       53.60       40.57     19.93 o 
  -3   2  17      201.78      175.36     25.48 o 
  -2   2  17      128.54       97.83     21.06 o 
  -1   2  17        9.87       16.99     19.48 o 
   0   2  17       37.39       58.35     21.53 o 
   1   2  17        3.29       12.27     21.13 o 
   2   2  17        6.46      -16.05     12.01 o 
  -5   3  17      113.06      126.12     24.12 o 
  -4   3  17      274.06      295.12     31.37 o 
  -3   3  17        8.67       13.44     31.43 o 
  -2   3  17       25.41       18.69     16.06 o 
  -1   3  17       74.68       90.80     23.83 o 
   0   3  17       48.03       39.01     16.77 o 
   1   3  17      193.80      241.64     29.66 o 
   2   3  17       19.90       13.61     22.89 o 
  -4   4  17      162.96      152.30     39.21 o 
  -3   4  17        0.05        3.03     14.02 o 
  -2   4  17        9.84       23.07     33.11 o 
  -1   4  17       84.43      112.74     23.45 o 
   0   4  17       24.87       24.08     16.92 o 
   1   4  17       10.86       16.36     24.95 o 
  -3   5  17        0.76       -5.87     24.58 o 
  -2   5  17       15.02       10.71     26.80 o 
  -1   5  17      119.68      120.35     36.12 o 
  -1  -7  18      230.17      227.18     29.08 o 
   0  -7  18       18.07        5.87     15.21 o 
   1  -7  18        1.62      -20.98     13.99 o 
   2  -7  18        3.80       21.64     16.43 o 
  -2  -6  18        0.24        6.69     16.53 o 
  -1  -6  18      183.96      134.84     24.06 o 
   0  -6  18        3.00      -15.09     13.77 o 
   1  -6  18        3.23       -3.65     13.48 o 
   2  -6  18        7.12       -1.34     14.36 o 
  -3  -5  18       78.72       91.06     22.51 o 
  -2  -5  18      100.81      112.97     63.12 o 
  -1  -5  18       78.68       57.34     18.68 o 
   0  -5  18      186.31      161.80     29.93 o 
   1  -5  18       41.45       55.57     18.37 o 
   2  -5  18       21.52       14.15     18.65 o 
   3  -5  18      130.24      130.96     24.04 o 
  -3  -4  18      165.44      221.16     28.80 o 
  -2  -4  18       22.51       41.76     17.95 o 
  -1  -4  18      156.02       91.15     25.24 o 
   0  -4  18      345.42      404.58     49.95 o 
   1  -4  18        4.03      -18.95     15.11 o 
   2  -4  18       97.48       89.98     20.60 o 
   3  -4  18       16.24       19.44     25.73 o 
  -4  -3  18       13.42       18.89     16.61 o 
  -3  -3  18        6.72       -7.20     15.04 o 
  -2  -3  18      163.32      138.56     31.88 o 
  -1  -3  18      222.96      277.16     30.58 o 
   0  -3  18       98.13      153.85     45.23 o 
   1  -3  18        2.26       -6.64     11.73 o 
   2  -3  18       42.40       49.54     17.70 o 
   3  -3  18       28.94       50.30     18.78 o 
  -4  -2  18       51.20       60.14     20.07 o 
  -3  -2  18       24.68       50.71     18.78 o 
  -2  -2  18      331.52      440.34     62.06 o 
  -1  -2  18       12.51        9.83     15.28 o 
   0  -2  18        0.59        4.22     12.85 o 
   1  -2  18        8.10       17.75     14.72 o 
   2  -2  18        8.25       12.81     14.27 o 
   3  -2  18       45.72       44.20     21.67 o 
  -4  -1  18      114.63       83.81     48.53 o 
  -3  -1  18       26.18       29.60     16.99 o 
  -2  -1  18        2.78       -8.59     12.77 o 
  -1  -1  18      108.98      151.38     49.20 o 
   0  -1  18       54.38       52.79     16.96 o 
   1  -1  18      208.37      257.39     28.87 o 
   2  -1  18       47.96       45.66     17.83 o 
  -4   0  18       40.82       42.37     18.89 o 
  -3   0  18       27.96       28.73     17.03 o 
  -2   0  18        0.76        0.18     14.61 o 
  -1   0  18      129.78      148.44     24.99 o 
   0   0  18        4.05       11.90     14.40 o 
   1   0  18      198.56      260.85     29.43 o 
   2   0  18       40.52       66.44     20.22 o 
  -4   1  18        0.02      -19.53     14.79 o 
  -3   1  18      296.90      319.84     32.87 o 
  -2   1  18       20.66       19.39     16.90 o 
  -1   1  18       49.30       66.69     26.06 o 
   0   1  18        9.33       -4.16     13.08 o 
   1   1  18        7.54       -8.40     14.84 o 
   2   1  18      209.01      241.99     25.08 o 
  -4   2  18       55.50       18.46     17.55 o 
  -3   2  18      116.35      189.68     28.34 o 
  -2   2  18       20.31       18.31     16.12 o 
  -1   2  18        5.68      -10.41     13.54 o 
   0   2  18      181.65      205.52     28.24 o 
   1   2  18       12.32       24.61     16.62 o 
  -3   3  18       59.65       16.94     17.73 o 
  -2   3  18       87.59       82.18     22.21 o 
  -1   3  18      101.30      107.34     22.08 o 
   0   3  18      330.95      328.83     33.73 o 
   0  -5  19       27.68       27.50     19.81 o 
  -1  -4  19      198.16      240.63     30.89 o 
   0  -4  19       21.71        8.73     14.01 o 
   1  -4  19       67.59       56.18     18.98 o 
  -2  -3  19        8.76       -1.95     19.28 o 
  -1  -3  19       17.59        8.80     16.55 o 
   0  -3  19       44.24       39.85     17.91 o 
   1  -3  19      140.71      111.67     23.23 o 
  -2  -2  19        5.63       -6.04     15.79 o 
  -1  -2  19      178.47      208.93     28.26 o 
   0  -2  19       70.25       61.27     20.06 o 
   1  -2  19       10.18       -7.24     14.66 o 
  -2  -1  19      127.11      152.10     26.57 o 
  -1  -1  19        0.05      -13.48     12.64 o 
   0  -1  19       27.51       39.11     17.49 o 
   1  -1  19        8.52       39.40     17.83 o 
  -2   0  19        0.11       -1.84     15.05 o 
  -1   0  19       29.68       -6.51     14.31 o 
   0   0  19       27.13       31.00     16.84 o 
  -2   1  19      123.41      120.37     25.05 o 
  -1   1  19       95.73       85.76     22.40 o 
                                                 
